# Supplementary material for: (R P,R P)-Bis[(3-menthyloxy)(phenyl)­phosphino­yl] disulfide
Source: Acta Crystallogr Sect E Struct Rep Online. 2011 Sep 30;67(Pt 10):o2802. doi: 10.1107/S1600536811038165 (PMC3201385; doi:10.1107/S1600536811038165)
Supplement: Supplementary file 1 [file e-67-o2802-sup1.cif]

##############################################################################
#                                                                            #
# This CIF contains the data in a paper accepted for publication in          #
# Acta Crystallographica Section E. It conforms to the requirements of       #
# Notes for Authors for Acta Crystallographica Section E, and has been       #
# peer reviewed under the auspices of the IUCr Commission on Journals.       #
#                                                                            #
# Full details of the Crystallographic Information File format               #
# are given in the paper "The Crystallographic Information File (CIF):       #
# a New Standard Archive File for Crystallography" by S. R. Hall, F. H.      #
# Allen and I. D. Brown [Acta Cryst. (1991), A47, 655-685].                  #
#                                                                            #
# The current version of the core CIF dictionary is obtainable from          #
# ftp://ftp.iucr.org/pub/cif_core.dic.                                       #
#                                                                            #
# Software is freely available for graphical display of the structure(s)     #
# in this CIF. For information consult the CIF software page                 #
# http://www.iucr.org/resources/cif/software.                                #
#                                                                            #
# This file may be used for bona fide research purposes within the           #
# scientific community so long as proper attribution is given to the journal # 
# article from which it was obtained.                                        #
#                                                                            #
##############################################################################
data_I
_audit_creation_method     SHELXL-97
_chemical_name_systematic
;
(<i>R</i>~P~,<i>R</i>~P~)-Bis[(2-isopropyl-5-
methylcyclohexyloxy)(phenyl)phosphinoyl] disulfide
;
_chemical_name_common
;
(<i>R</i>~p~,<i>R</i>~p~)-Bis[(3-menthyloxy)(phenyl)phosphinoyl] disulfide
;
_chemical_formula_moiety     'C32 H48 O4 P2 S2'
_chemical_formula_sum     'C32 H48 O4 P2 S2'
_chemical_formula_iupac     'C32 H48 O4 P2 S2'
_chemical_formula_weight     622.76
_chemical_melting_point     ?
_symmetry_cell_setting     orthorhombic
_symmetry_space_group_name_H-M     'P 21 21 2'
_symmetry_space_group_name_Hall     'P 2 2ab'
loop_
    _symmetry_equiv_pos_as_xyz
    'x, y, z'
    '-x, -y, z'
    '-x+1/2, y+1/2, -z'
    'x+1/2, -y+1/2, -z'
_cell_length_a     9.9910(9)
_cell_length_b     18.9100(17)
_cell_length_c     8.9747(7)
_cell_angle_alpha     90.00
_cell_angle_beta     90.00
_cell_angle_gamma     90.00
_cell_volume     1695.6(3)
_cell_formula_units_Z     2
_cell_measurement_reflns_used     1878
_cell_measurement_theta_min     3.13
_cell_measurement_theta_max     22.07
_cell_measurement_temperature     298(2)
_exptl_crystal_description     block
_exptl_crystal_colour     colorless
_exptl_crystal_size_max     0.40
_exptl_crystal_size_mid     0.28
_exptl_crystal_size_min     0.16
_exptl_crystal_density_diffrn     1.220
_exptl_crystal_density_meas     ?
_exptl_crystal_density_method     'not measured'
_exptl_crystal_F_000     668
_exptl_absorpt_coefficient_mu     0.284
_exptl_absorpt_correction_type     multi-scan
_exptl_absorpt_process_details     '(SADABS; Sheldrick, 1996)'
_exptl_absorpt_correction_T_min     0.8947
_exptl_absorpt_correction_T_max     0.9559
_exptl_special_details     ?
_diffrn_ambient_temperature     298(2)
_diffrn_radiation_type     MoK\a
_diffrn_radiation_wavelength     0.71073
_diffrn_radiation_source     'fine-focus sealed tube'
_diffrn_radiation_monochromator     graphite
_diffrn_measurement_device_type     'Bruker SMART 1000 CCD area-detector'
_diffrn_measurement_method     '\f and \w scans'
_diffrn_detector_area_resol_mean     ?
_diffrn_reflns_number     7818
_diffrn_reflns_av_R_equivalents     0.0427
_diffrn_reflns_av_sigmaI/netI     0.0583
_diffrn_reflns_theta_min     2.15
_diffrn_reflns_theta_max     25.01
_diffrn_reflns_theta_full     25.01
_diffrn_measured_fraction_theta_max     0.999
_diffrn_measured_fraction_theta_full     0.999
_diffrn_reflns_limit_h_min     -11
_diffrn_reflns_limit_h_max     9
_diffrn_reflns_limit_k_min     -15
_diffrn_reflns_limit_k_max     22
_diffrn_reflns_limit_l_min     -10
_diffrn_reflns_limit_l_max     10
_diffrn_standards_number     ?
_diffrn_standards_interval_count     ?
_diffrn_standards_interval_time     ?
_diffrn_standards_decay_%     ?
_refine_special_details
;
Refinement of <i>F</i>^2^ against ALL reflections. The weighted <i>R</i>-factor
<i>wR</i> and goodness of fit <i>S</i> are based on <i>F</i>^2^, conventional
<i>R</i>-factors <i>R</i> are based on <i>F</i>, with <i>F</i> set to zero for
negative <i>F</i>^2^. The threshold expression of <i>F</i>^2^ >
\s(<i>F</i>^2^) is used only for calculating <i>R</i>-factors(gt) <i>etc</i>.
and is not relevant to the choice of reflections for refinement.
<i>R</i>-factors based on <i>F</i>^2^ are statistically about twice as large
as those based on <i>F</i>, and <i>R</i>- factors based on ALL data will be
even larger.
;
_reflns_number_total     2989
_reflns_number_gt     2141
_reflns_threshold_expression     >2sigma(I)
_refine_ls_structure_factor_coef     Fsqd
_refine_ls_matrix_type     full
_refine_ls_R_factor_all     0.0627
_refine_ls_R_factor_gt     0.0407
_refine_ls_wR_factor_gt     0.0736
_refine_ls_wR_factor_ref     0.0799
_refine_ls_goodness_of_fit_ref     0.908
_refine_ls_restrained_S_all     0.908
_refine_ls_number_reflns     2989
_refine_ls_number_parameters     184
_refine_ls_number_restraints     0
_refine_ls_hydrogen_treatment     constr
_refine_ls_weighting_scheme     calc
_refine_ls_weighting_details
         'calc w=1/[\s^2^(Fo^2^)+(0.0327P)^2^+0.0000P] where P=(Fo^2^+2Fc^2^)/3'
_atom_sites_solution_hydrogens     geom
_atom_sites_solution_primary     direct
_atom_sites_solution_secondary     difmap
_refine_ls_shift/su_max     0.001
_refine_ls_shift/su_mean     0.000
_refine_diff_density_max     0.331
_refine_diff_density_min     -0.159
_refine_ls_extinction_method     none
_refine_ls_extinction_coef     ?
_refine_ls_abs_structure_details     'Flack (1983), 1736 Friedel pairs'
_refine_ls_abs_structure_Flack     -0.10(10)
loop_
    _atom_type_symbol
    _atom_type_description
    _atom_type_scat_dispersion_real
    _atom_type_scat_dispersion_imag
    _atom_type_scat_source
    'C' 'C' 0.0033 0.0016
                         'International Tables Vol C Tables 4.2.6.8 and 6.1.1.4'
    'H' 'H' 0.0000 0.0000
                         'International Tables Vol C Tables 4.2.6.8 and 6.1.1.4'
    'O' 'O' 0.0106 0.0060
                         'International Tables Vol C Tables 4.2.6.8 and 6.1.1.4'
    'S' 'S' 0.1246 0.1234
                         'International Tables Vol C Tables 4.2.6.8 and 6.1.1.4'
    'P' 'P' 0.1023 0.0942
                         'International Tables Vol C Tables 4.2.6.8 and 6.1.1.4'
_computing_data_collection     'SMART (Bruker, 2007)'
_computing_cell_refinement     'SAINT (Bruker, 2007)'
_computing_data_reduction     'SAINT (Bruker, 2007)'
_computing_structure_solution     'SHELXS97 (Sheldrick, 2008)'
_computing_structure_refinement     'SHELXL97 (Sheldrick, 2008)'
_computing_molecular_graphics     'SHELXTL (Sheldrick, 2008)'
_computing_publication_material     'SHELXTL (Sheldrick, 2008)'
loop_
    _atom_site_type_symbol
    _atom_site_label
    _atom_site_fract_x
    _atom_site_fract_y
    _atom_site_fract_z
    _atom_site_U_iso_or_equiv
    _atom_site_adp_type
    _atom_site_calc_flag
    _atom_site_refinement_flags
    _atom_site_occupancy
    _atom_site_symmetry_multiplicity
    _atom_site_disorder_assembly
    _atom_site_disorder_group
    P P1 0.89547(8) 0.39154(4) 0.02808(9) 0.0522(2) Uani d . 1 1 . .
    S S1 1.05009(7) 0.45208(4) -0.06827(9) 0.0569(2) Uani d . 1 1 . .
    O O1 0.97493(16) 0.31924(8) 0.0227(2) 0.0530(5) Uani d . 1 1 . .
    O O2 0.76990(17) 0.39533(10) -0.0544(2) 0.0674(6) Uani d . 1 1 . .
    C C1 0.8604(3) 0.13924(16) 0.1576(4) 0.0695(10) Uani d . 1 1 . .
    H H1 0.7641 0.1447 0.1399 0.083 Uiso calc R 1 1 . .
    C C2 0.9227(3) 0.21278(15) 0.1605(3) 0.0606(9) Uani d . 1 1 . .
    H H2A 0.8801 0.2408 0.2376 0.073 Uiso calc R 1 1 . .
    H H2B 1.0171 0.2089 0.1847 0.073 Uiso calc R 1 1 . .
    C C3 0.9073(3) 0.24950(13) 0.0128(3) 0.0479(7) Uani d . 1 1 . .
    H H3 0.8118 0.2572 -0.0061 0.057 Uiso calc R 1 1 . .
    C C4 0.9659(3) 0.20881(14) -0.1165(3) 0.0494(7) Uani d . 1 1 . .
    H H4 1.0612 0.2021 -0.0953 0.059 Uiso calc R 1 1 . .
    C C5 0.9012(3) 0.13521(15) -0.1183(4) 0.0633(9) Uani d . 1 1 . .
    H H5A 0.8066 0.1399 -0.1405 0.076 Uiso calc R 1 1 . .
    H H5B 0.9417 0.1071 -0.1966 0.076 Uiso calc R 1 1 . .
    C C6 0.9178(3) 0.09692(14) 0.0308(4) 0.0694(9) Uani d . 1 1 . .
    H H6A 0.8732 0.0514 0.0259 0.083 Uiso calc R 1 1 . .
    H H6B 1.0122 0.0885 0.0490 0.083 Uiso calc R 1 1 . .
    C C7 0.8786(5) 0.10092(19) 0.3060(5) 0.1305(18) Uani d . 1 1 . .
    H H7A 0.8379 0.0550 0.3005 0.196 Uiso calc R 1 1 . .
    H H7B 0.8371 0.1278 0.3841 0.196 Uiso calc R 1 1 . .
    H H7C 0.9724 0.0958 0.3268 0.196 Uiso calc R 1 1 . .
    C C8 0.9561(3) 0.24793(17) -0.2669(3) 0.0649(9) Uani d . 1 1 . .
    H H8 0.9846 0.2967 -0.2479 0.078 Uiso calc R 1 1 . .
    C C9 0.8146(3) 0.2525(2) -0.3295(4) 0.0916(12) Uani d . 1 1 . .
    H H9A 0.8159 0.2785 -0.4214 0.137 Uiso calc R 1 1 . .
    H H9B 0.7577 0.2762 -0.2592 0.137 Uiso calc R 1 1 . .
    H H9C 0.7811 0.2057 -0.3473 0.137 Uiso calc R 1 1 . .
    C C10 1.0536(4) 0.2180(2) -0.3807(4) 0.0975(12) Uani d . 1 1 . .
    H H10A 1.1426 0.2190 -0.3404 0.146 Uiso calc R 1 1 . .
    H H10B 1.0505 0.2461 -0.4698 0.146 Uiso calc R 1 1 . .
    H H10C 1.0293 0.1701 -0.4037 0.146 Uiso calc R 1 1 . .
    C C11 0.8768(3) 0.41490(14) 0.2192(3) 0.0553(8) Uani d . 1 1 . .
    C C12 0.9730(3) 0.39822(16) 0.3243(4) 0.0703(9) Uani d . 1 1 . .
    H H12 1.0529 0.3774 0.2941 0.084 Uiso calc R 1 1 . .
    C C13 0.9515(5) 0.41225(17) 0.4747(4) 0.0896(11) Uani d . 1 1 . .
    H H13 1.0163 0.4012 0.5454 0.108 Uiso calc R 1 1 . .
    C C14 0.8321(5) 0.4428(2) 0.5164(5) 0.0997(13) Uani d . 1 1 . .
    H H14 0.8155 0.4510 0.6169 0.120 Uiso calc R 1 1 . .
    C C15 0.7377(4) 0.4614(2) 0.4142(5) 0.0967(13) Uani d . 1 1 . .
    H H15 0.6592 0.4836 0.4444 0.116 Uiso calc R 1 1 . .
    C C16 0.7594(3) 0.44701(18) 0.2661(4) 0.0765(10) Uani d . 1 1 . .
    H H16 0.6944 0.4590 0.1963 0.092 Uiso calc R 1 1 . .
loop_
    _atom_site_aniso_label
    _atom_site_aniso_U_11
    _atom_site_aniso_U_22
    _atom_site_aniso_U_33
    _atom_site_aniso_U_12
    _atom_site_aniso_U_13
    _atom_site_aniso_U_23
    P1 0.0510(4) 0.0433(4) 0.0622(6) -0.0001(3) 0.0007(4) -0.0039(4)
    S1 0.0600(5) 0.0421(4) 0.0685(6) 0.0028(4) 0.0114(4) -0.0015(4)
    O1 0.0520(10) 0.0356(10) 0.0714(14) -0.0035(8) -0.0013(10) -0.0056(10)
    O2 0.0521(12) 0.0702(13) 0.0800(17) 0.0056(10) -0.0127(11) -0.0062(14)
    C1 0.081(3) 0.057(2) 0.070(2) -0.0237(17) -0.0024(19) 0.002(2)
    C2 0.069(2) 0.0560(19) 0.057(2) -0.0117(16) -0.0014(16) -0.0027(17)
    C3 0.0434(14) 0.0371(14) 0.063(2) -0.0067(12) -0.0046(15) -0.0061(15)
    C4 0.0423(16) 0.0451(16) 0.061(2) 0.0016(14) -0.0003(15) -0.0056(15)
    C5 0.065(2) 0.0479(19) 0.076(2) -0.0032(16) 0.0040(19) -0.0192(18)
    C6 0.0625(19) 0.0420(17) 0.104(3) -0.0090(15) -0.011(2) 0.003(2)
    C7 0.202(5) 0.096(3) 0.093(3) -0.056(4) -0.014(3) 0.035(3)
    C8 0.076(2) 0.060(2) 0.059(2) -0.0048(19) -0.0015(19) -0.0016(18)
    C9 0.082(3) 0.114(3) 0.079(3) 0.001(2) -0.016(2) 0.018(3)
    C10 0.092(3) 0.131(3) 0.070(2) 0.004(2) 0.025(2) -0.004(2)
    C11 0.059(2) 0.0455(18) 0.061(2) -0.0014(16) 0.0015(17) 0.0014(15)
    C12 0.088(2) 0.058(2) 0.065(2) 0.0027(19) 0.001(2) -0.0030(19)
    C13 0.128(3) 0.074(2) 0.066(3) 0.000(2) -0.009(3) 0.003(2)
    C14 0.139(4) 0.086(3) 0.074(3) -0.011(3) 0.031(3) -0.012(3)
    C15 0.096(3) 0.104(3) 0.090(4) 0.009(3) 0.030(3) -0.028(3)
    C16 0.072(2) 0.075(2) 0.082(3) 0.009(2) 0.0082(19) -0.017(2)
_geom_special_details
;
All e.s.d.'s (except the e.s.d. in the dihedral angle between two l.s. planes)
are estimated using the full covariance matrix. The cell e.s.d.'s are taken
into account individually in the estimation of e.s.d.'s in distances, angles
and torsion angles; correlations between e.s.d.'s in cell parameters are only
used when they are defined by crystal symmetry. An approximate (isotropic)
treatment of cell e.s.d.'s is used for estimating e.s.d.'s involving l.s.
planes.
;
loop_
    _geom_bond_atom_site_label_1
    _geom_bond_atom_site_label_2
    _geom_bond_site_symmetry_2
    _geom_bond_distance
    _geom_bond_publ_flag
    P1 O2 . 1.4583(19) ?
    P1 O1 . 1.5817(17) ?
    P1 C11 . 1.781(3) ?
    P1 S1 . 2.1083(10) ?
    S1 S1 2_765 2.0703(14) ?
    O1 C3 . 1.484(3) ?
    C1 C6 . 1.505(4) ?
    C1 C2 . 1.524(4) ?
    C1 C7 . 1.528(4) ?
    C1 H1 . 0.9800 ?
    C2 C3 . 1.505(4) ?
    C2 H2A . 0.9700 ?
    C2 H2B . 0.9700 ?
    C3 C4 . 1.510(4) ?
    C3 H3 . 0.9800 ?
    C4 C5 . 1.535(4) ?
    C4 C8 . 1.542(4) ?
    C4 H4 . 0.9800 ?
    C5 C6 . 1.530(4) ?
    C5 H5A . 0.9700 ?
    C5 H5B . 0.9700 ?
    C6 H6A . 0.9700 ?
    C6 H6B . 0.9700 ?
    C7 H7A . 0.9600 ?
    C7 H7B . 0.9600 ?
    C7 H7C . 0.9600 ?
    C8 C10 . 1.520(4) ?
    C8 C9 . 1.524(4) ?
    C8 H8 . 0.9800 ?
    C9 H9A . 0.9600 ?
    C9 H9B . 0.9600 ?
    C9 H9C . 0.9600 ?
    C10 H10A . 0.9600 ?
    C10 H10B . 0.9600 ?
    C10 H10C . 0.9600 ?
    C11 C12 . 1.383(4) ?
    C11 C16 . 1.387(4) ?
    C12 C13 . 1.392(5) ?
    C12 H12 . 0.9300 ?
    C13 C14 . 1.378(5) ?
    C13 H13 . 0.9300 ?
    C14 C15 . 1.361(5) ?
    C14 H14 . 0.9300 ?
    C15 C16 . 1.374(5) ?
    C15 H15 . 0.9300 ?
    C16 H16 . 0.9300 ?
loop_
    _geom_angle_atom_site_label_1
    _geom_angle_atom_site_label_2
    _geom_angle_atom_site_label_3
    _geom_angle_site_symmetry_1
    _geom_angle_site_symmetry_3
    _geom_angle
    _geom_angle_publ_flag
    O2 P1 O1 . . 117.31(11) ?
    O2 P1 C11 . . 112.74(14) ?
    O1 P1 C11 . . 107.23(13) ?
    O2 P1 S1 . . 113.30(10) ?
    O1 P1 S1 . . 95.12(7) ?
    C11 P1 S1 . . 109.70(10) ?
    S1 S1 P1 2_765 . 96.96(5) ?
    C3 O1 P1 . . 122.78(15) ?
    C6 C1 C2 . . 110.0(3) ?
    C6 C1 C7 . . 111.2(3) ?
    C2 C1 C7 . . 111.6(3) ?
    C6 C1 H1 . . 107.9 ?
    C2 C1 H1 . . 107.9 ?
    C7 C1 H1 . . 107.9 ?
    C3 C2 C1 . . 111.3(2) ?
    C3 C2 H2A . . 109.4 ?
    C1 C2 H2A . . 109.4 ?
    C3 C2 H2B . . 109.4 ?
    C1 C2 H2B . . 109.4 ?
    H2A C2 H2B . . 108.0 ?
    O1 C3 C2 . . 108.1(2) ?
    O1 C3 C4 . . 108.8(2) ?
    C2 C3 C4 . . 113.7(2) ?
    O1 C3 H3 . . 108.7 ?
    C2 C3 H3 . . 108.7 ?
    C4 C3 H3 . . 108.7 ?
    C3 C4 C5 . . 107.9(2) ?
    C3 C4 C8 . . 113.8(2) ?
    C5 C4 C8 . . 113.5(3) ?
    C3 C4 H4 . . 107.1 ?
    C5 C4 H4 . . 107.1 ?
    C8 C4 H4 . . 107.1 ?
    C6 C5 C4 . . 112.0(2) ?
    C6 C5 H5A . . 109.2 ?
    C4 C5 H5A . . 109.2 ?
    C6 C5 H5B . . 109.2 ?
    C4 C5 H5B . . 109.2 ?
    H5A C5 H5B . . 107.9 ?
    C1 C6 C5 . . 111.6(2) ?
    C1 C6 H6A . . 109.3 ?
    C5 C6 H6A . . 109.3 ?
    C1 C6 H6B . . 109.3 ?
    C5 C6 H6B . . 109.3 ?
    H6A C6 H6B . . 108.0 ?
    C1 C7 H7A . . 109.5 ?
    C1 C7 H7B . . 109.5 ?
    H7A C7 H7B . . 109.5 ?
    C1 C7 H7C . . 109.5 ?
    H7A C7 H7C . . 109.5 ?
    H7B C7 H7C . . 109.5 ?
    C10 C8 C9 . . 111.6(3) ?
    C10 C8 C4 . . 111.7(3) ?
    C9 C8 C4 . . 114.1(3) ?
    C10 C8 H8 . . 106.3 ?
    C9 C8 H8 . . 106.3 ?
    C4 C8 H8 . . 106.3 ?
    C8 C9 H9A . . 109.5 ?
    C8 C9 H9B . . 109.5 ?
    H9A C9 H9B . . 109.5 ?
    C8 C9 H9C . . 109.5 ?
    H9A C9 H9C . . 109.5 ?
    H9B C9 H9C . . 109.5 ?
    C8 C10 H10A . . 109.5 ?
    C8 C10 H10B . . 109.5 ?
    H10A C10 H10B . . 109.5 ?
    C8 C10 H10C . . 109.5 ?
    H10A C10 H10C . . 109.5 ?
    H10B C10 H10C . . 109.5 ?
    C12 C11 C16 . . 118.8(3) ?
    C12 C11 P1 . . 121.8(2) ?
    C16 C11 P1 . . 119.3(3) ?
    C11 C12 C13 . . 120.6(3) ?
    C11 C12 H12 . . 119.7 ?
    C13 C12 H12 . . 119.7 ?
    C14 C13 C12 . . 118.5(4) ?
    C14 C13 H13 . . 120.7 ?
    C12 C13 H13 . . 120.7 ?
    C15 C14 C13 . . 121.6(4) ?
    C15 C14 H14 . . 119.2 ?
    C13 C14 H14 . . 119.2 ?
    C14 C15 C16 . . 119.5(4) ?
    C14 C15 H15 . . 120.3 ?
    C16 C15 H15 . . 120.3 ?
    C15 C16 C11 . . 120.9(4) ?
    C15 C16 H16 . . 119.6 ?
    C11 C16 H16 . . 119.6 ?
loop_
    _geom_torsion_atom_site_label_1
    _geom_torsion_atom_site_label_2
    _geom_torsion_atom_site_label_3
    _geom_torsion_atom_site_label_4
    _geom_torsion_site_symmetry_1
    _geom_torsion_site_symmetry_2
    _geom_torsion_site_symmetry_3
    _geom_torsion_site_symmetry_4
    _geom_torsion
    _geom_torsion_publ_flag
    O2 P1 S1 S1 . . . 2_765 56.22(9) ?
    O1 P1 S1 S1 . . . 2_765 178.92(8) ?
    C11 P1 S1 S1 . . . 2_765 -70.73(11) ?
    O2 P1 O1 C3 . . . . -33.0(3) ?
    C11 P1 O1 C3 . . . . 95.0(2) ?
    S1 P1 O1 C3 . . . . -152.5(2) ?
    C6 C1 C2 C3 . . . . 54.6(4) ?
    C7 C1 C2 C3 . . . . 178.6(3) ?
    P1 O1 C3 C2 . . . . -108.6(2) ?
    P1 O1 C3 C4 . . . . 127.4(2) ?
    C1 C2 C3 O1 . . . . -177.8(2) ?
    C1 C2 C3 C4 . . . . -56.8(3) ?
    O1 C3 C4 C5 . . . . 176.3(2) ?
    C2 C3 C4 C5 . . . . 55.8(3) ?
    O1 C3 C4 C8 . . . . -56.8(3) ?
    C2 C3 C4 C8 . . . . -177.3(2) ?
    C3 C4 C5 C6 . . . . -55.2(3) ?
    C8 C4 C5 C6 . . . . 177.7(3) ?
    C2 C1 C6 C5 . . . . -55.2(3) ?
    C7 C1 C6 C5 . . . . -179.5(3) ?
    C4 C5 C6 C1 . . . . 57.2(3) ?
    C3 C4 C8 C10 . . . . 161.2(3) ?
    C5 C4 C8 C10 . . . . -74.9(3) ?
    C3 C4 C8 C9 . . . . -71.2(3) ?
    C5 C4 C8 C9 . . . . 52.8(4) ?
    O2 P1 C11 C12 . . . . 163.5(2) ?
    O1 P1 C11 C12 . . . . 32.9(3) ?
    S1 P1 C11 C12 . . . . -69.2(3) ?
    O2 P1 C11 C16 . . . . -12.7(3) ?
    O1 P1 C11 C16 . . . . -143.3(2) ?
    S1 P1 C11 C16 . . . . 114.6(2) ?
    C16 C11 C12 C13 . . . . 1.1(5) ?
    P1 C11 C12 C13 . . . . -175.1(2) ?
    C11 C12 C13 C14 . . . . 0.2(5) ?
    C12 C13 C14 C15 . . . . -2.1(6) ?
    C13 C14 C15 C16 . . . . 2.5(7) ?
    C14 C15 C16 C11 . . . . -1.0(6) ?
    C12 C11 C16 C15 . . . . -0.8(5) ?
    P1 C11 C16 C15 . . . . 175.5(3) ?
loop_
    _geom_hbond_atom_site_label_D
    _geom_hbond_atom_site_label_H
    _geom_hbond_atom_site_label_A
    _geom_hbond_site_symmetry_A
    _geom_hbond_distance_DH
    _geom_hbond_distance_HA
    _geom_hbond_distance_DA
    _geom_hbond_angle_DHA
    C6 H6B O2 4 0.97 2.59 3.527(3) 161.6
data_global
_journal_date_recd_electronic     2011-09-06
_journal_date_accepted     2011-09-19
_journal_name_full     'Acta Crystallographica, Section E'
_journal_year     2011
_journal_volume     67
_journal_issue     10
_journal_page_first     o2802
_journal_page_last     o2802
_journal_paper_category     QO
_journal_coeditor_code     XU5323
_publ_contact_author_name     'Prof. Chang-Qiu Zhao'
_publ_contact_author_address
;
  College of Chemistry and Chemical Engineering
  Liaocheng University
  Shandong 252059
  People's Republic of China
;
_publ_contact_author_email     literabc@hotmail.com
_publ_contact_author_fax     '86 635 8239659'
_publ_contact_author_phone     '86 635 8239659'
_publ_section_title
;
(<i>R</i>~p~,<i>R</i>~p~)-Bis[(3-menthyloxy)(phenyl)phosphinoyl] disulfide
;
loop_
    _publ_author_name
    _publ_author_address
    'Zhong-Yuan Xu'
;
  College of Chemistry and Chemical Engineering
  Liaocheng University
  Shandong 252059
  People's Republic of China
;
    'Chang-Qiu Zhao'
;
  College of Chemistry and Chemical Engineering
  Liaocheng University
  Shandong 252059
  People's Republic of China
;
