# Supplementary material for: (R P,R P)-Bis[(3-menthyloxy)(phenyl)­phosphino­yl] disulfide
Source: Acta Crystallogr Sect E Struct Rep Online. 2011 Sep 30;67(Pt 10):o2802. doi: 10.1107/S1600536811038165 (PMC3201385; doi:10.1107/S1600536811038165)
Supplement: Supplementary file 2 [file e-67-o2802-Isup2.hkl]

# 
# h,k,l, Fc-squared, Fo-squared, sigma(Fo-squared) and status flag 
# 
data_I
_shelx_title ' 100530h in P2(1)2(1)2' 
_shelx_refln_list_code          4 
_shelx_F_calc_maximum      165.07 
_exptl_crystal_F_000       668.00 
_reflns_d_resolution_high  0.8405 
 
loop_ 
 _symmetry_equiv_pos_as_xyz 
 'x, y, z' 
 '-x, -y, z' 
 '-x+1/2, y+1/2, -z' 
 'x+1/2, -y+1/2, -z' 
 
_cell_length_a     9.9910 
_cell_length_b    18.9100 
_cell_length_c     8.9747 
_cell_angle_alpha  90.000 
_cell_angle_beta   90.000 
_cell_angle_gamma  90.000 
 
_shelx_F_squared_multiplier     1.000 
 
loop_ 
 _refln_index_h 
 _refln_index_k 
 _refln_index_l 
 _refln_F_squared_calc 
 _refln_F_squared_meas 
 _refln_F_squared_sigma 
 _refln_observed_status 
   2   0   0    13003.46    14148.17     93.47 o 
   4   0   0       33.85       34.35      4.41 o 
   6   0   0     2090.12     2125.35     32.69 o 
   8   0   0        0.30       -5.83      8.74 o 
  10   0   0        2.97       -1.67     11.03 o 
   1   1   0     7371.47     7826.78     61.48 o 
   2   1   0    27246.89    28092.34    148.26 o 
   3   1   0      810.79      845.35     11.60 o 
   4   1   0      668.57      649.20     11.19 o 
   5   1   0       24.63       18.97      3.97 o 
   6   1   0        0.26        1.93      3.24 o 
   7   1   0       89.92       85.23     10.04 o 
   8   1   0      122.04      106.37     11.43 o 
   9   1   0        5.77       -2.98      7.01 o 
  10   1   0       51.60       60.79     14.87 o 
  11   1   0       41.53       32.19     12.24 o 
   0   2   0       25.47       17.28      3.33 o 
   1   2   0     2231.53     2308.62     35.06 o 
   2   2   0     3077.10     3136.76     20.90 o 
   3   2   0     1265.91     1330.24     14.57 o 
   4   2   0        6.13        1.33      2.37 o 
   5   2   0       77.86       77.54      4.62 o 
   6   2   0      202.16      191.42      7.34 o 
   7   2   0      442.75      426.16     20.75 o 
   8   2   0       16.68        9.02      7.98 o 
   9   2   0       27.95       21.64      9.31 o 
  10   2   0       48.79       39.67     12.65 o 
  11   2   0       80.60       96.17     17.54 o 
   1   3   0     2994.69     2995.22     49.97 o 
   2   3   0     4945.68     5137.93     29.90 o 
   3   3   0       14.66       13.12      2.51 o 
   4   3   0      139.97      141.94      5.89 o 
   5   3   0      133.75      122.42      5.99 o 
   6   3   0     1684.55     1807.06     22.64 o 
   7   3   0      104.41       99.91     10.84 o 
   8   3   0      562.80      552.02     24.17 o 
   9   3   0      235.09      271.58     19.60 o 
  10   3   0       50.70       30.85     11.35 o 
  11   3   0       23.80       25.15     11.40 o 
   0   4   0     2052.38     2187.62     42.05 o 
   1   4   0     4707.57     4897.90     36.69 o 
   2   4   0        0.01        0.82      2.55 o 
   3   4   0     1984.72     2102.66     22.28 o 
   4   4   0     1465.77     1465.72     28.34 o 
   5   4   0      462.90      412.61     10.81 o 
   6   4   0      195.56      187.59      9.37 o 
   7   4   0      937.85      972.81     29.86 o 
   8   4   0      550.06      604.22     25.50 o 
   9   4   0        0.56       -1.24      6.47 o 
  10   4   0      124.04      142.59     18.03 o 
  11   4   0        8.31        5.32     13.15 o 
   1   5   0     4260.39     4154.30     70.97 o 
   2   5   0       93.52       90.27      5.18 o 
   3   5   0       12.15        8.06      3.13 o 
   4   5   0     1141.56     1121.25     17.24 o 
   5   5   0      194.21      195.18      8.03 o 
   6   5   0      141.81      126.01      7.28 o 
   7   5   0       80.83       89.31     11.05 o 
   8   5   0       60.26       63.31     10.72 o 
   9   5   0      119.30      125.67     13.89 o 
  10   5   0       17.56       17.87     11.99 o 
  11   5   0        2.75       -6.08     12.41 o 
   0   6   0    24486.49    26009.55    219.84 o 
   1   6   0      373.64      365.68     11.72 o 
   2   6   0      371.57      365.96     13.64 o 
   3   6   0     2355.28     2409.30     39.54 o 
   4   6   0      419.82      416.80     12.20 o 
   5   6   0      884.96      855.55     18.21 o 
   6   6   0      730.94      678.29     19.07 o 
   7   6   0       16.89        5.81      5.26 o 
   8   6   0        1.11        1.75      7.77 o 
   9   6   0        0.07        1.27      6.36 o 
  10   6   0       19.61       30.80     13.91 o 
  11   6   0        9.71        3.59     11.14 o 
   1   7   0      264.12      256.15     10.84 o 
   2   7   0    11560.33    12220.12    140.24 o 
   3   7   0      580.12      615.92     20.61 o 
   4   7   0     1955.99     1899.92     33.93 o 
   5   7   0        7.61        8.41      3.98 o 
   6   7   0        2.05       -1.96      4.93 o 
   7   7   0       32.86       24.20      6.73 o 
   8   7   0      348.38      341.58     24.62 o 
   9   7   0        0.57       -1.13     10.97 o 
  10   7   0        1.21       -1.01      8.21 o 
  11   7   0        9.69       16.54     13.84 o 
   0   8   0       89.14       78.69     12.07 o 
   1   8   0      847.98      880.97     20.69 o 
   2   8   0      501.28      522.39     16.29 o 
   3   8   0      974.34      957.30     29.93 o 
   4   8   0     1965.30     2084.83     29.72 o 
   5   8   0       16.38       17.26      4.88 o 
   6   8   0      223.40      198.87     17.80 o 
   7   8   0       30.79       20.38      7.07 o 
   8   8   0       80.09       81.65     19.99 o 
   9   8   0        4.83        0.66      9.80 o 
  10   8   0      213.22      266.08     25.32 o 
  11   8   0       12.77       20.57     13.00 o 
   1   9   0     1694.25     1852.29     31.66 o 
   2   9   0      103.36       76.52      7.74 o 
   3   9   0     1072.98     1211.13     22.68 o 
   4   9   0      615.06      606.16     20.01 o 
   5   9   0      134.35      118.25      8.12 o 
   6   9   0      231.03      229.59     14.36 o 
   7   9   0       43.92       36.99      8.35 o 
   8   9   0       39.28       34.36     12.03 o 
   9   9   0      409.83      489.12     31.93 o 
  10   9   0       24.34       21.38     14.20 o 
   0  10   0       67.10       63.08     12.70 o 
   1  10   0       25.89       26.77      5.89 o 
   2  10   0      293.08      359.50     15.40 o 
   3  10   0      385.21      424.34     16.81 o 
   4  10   0       99.10       73.19      6.88 o 
   5  10   0       21.16       16.73      4.82 o 
   6  10   0       40.97       33.75      7.12 o 
   7  10   0      115.99      122.75     12.64 o 
   8  10   0      201.23      229.11     21.75 o 
   9  10   0       31.94       33.41     13.90 o 
  10  10   0      114.75      127.41     29.15 o 
   1  11   0      356.53      381.80     16.11 o 
   2  11   0      259.76      271.19     14.32 o 
   3  11   0       48.78       44.71      7.52 o 
   4  11   0      298.46      316.32     15.02 o 
   5  11   0        9.39        2.51      4.88 o 
   6  11   0       12.07       11.47      6.43 o 
   7  11   0      115.05       98.84     11.16 o 
   8  11   0       54.93       64.55     14.56 o 
   9  11   0      189.48      191.12     31.23 o 
  10  11   0       22.69       23.94     20.19 o 
   0  12   0      667.29      612.90     37.89 o 
   1  12   0      579.82      616.04     21.43 o 
   2  12   0       28.57       21.44      6.60 o 
   3  12   0      822.70      832.74     25.83 o 
   4  12   0       36.33       23.57      7.19 o 
   5  12   0      173.62      161.89     11.01 o 
   6  12   0       98.28      113.54     12.08 o 
   7  12   0       17.62       19.56      9.05 o 
   8  12   0       16.72       26.02     18.32 o 
   9  12   0       15.80       13.12     13.74 o 
  10  12   0       33.27       28.73     17.49 o 
   1  13   0     1178.71     1138.43     30.41 o 
   2  13   0      860.85      863.65     26.47 o 
   3  13   0       82.07       88.25     10.13 o 
   4  13   0      730.05      802.33     30.58 o 
   5  13   0       44.02       45.87      8.43 o 
   6  13   0      137.20      125.63     15.88 o 
   7  13   0       48.91       55.01     12.74 o 
   8  13   0        2.79      -11.24     11.03 o 
   9  13   0        1.03        7.29     16.65 o 
   0  14   0     2191.84     2226.14     77.86 o 
   1  14   0       23.52       32.64      8.13 o 
   2  14   0      169.44      149.64     12.61 o 
   3  14   0      362.14      379.31     19.11 o 
   4  14   0        1.67        4.28      6.48 o 
   5  14   0      119.33      103.54     11.26 o 
   6  14   0      165.13      189.47     22.07 o 
   7  14   0       78.77       74.23     13.50 o 
   8  14   0        2.89      -10.41     16.24 o 
   9  14   0       16.58        7.29     18.32 o 
   1  15   0      536.15      546.23     22.62 o 
   2  15   0        3.58        0.21      6.38 o 
   3  15   0        0.09        3.64      6.40 o 
   4  15   0       88.53       77.56     10.38 o 
   5  15   0       33.43       27.37      8.97 o 
   6  15   0      104.38      117.93     15.15 o 
   7  15   0        2.21       -0.58      8.33 o 
   8  15   0       79.59       73.91     24.36 o 
   0  16   0        1.75       -0.39      9.19 o 
   1  16   0      241.18      243.39     16.87 o 
   2  16   0        0.36        0.55      8.08 o 
   3  16   0        0.50       -2.38      6.65 o 
   4  16   0        4.37       -0.31      6.06 o 
   5  16   0       27.11       38.96      9.80 o 
   6  16   0       12.29       20.19     14.99 o 
   7  16   0      161.45      182.11     20.50 o 
   8  16   0        0.08       -3.75     14.16 o 
   1  17   0      516.01      524.55     31.14 o 
   2  17   0        3.39        4.36      7.41 o 
   3  17   0       18.95       18.02      8.95 o 
   4  17   0       73.78       58.31     10.10 o 
   5  17   0        4.56        7.52      7.54 o 
   6  17   0      100.70      111.99     16.34 o 
   7  17   0        9.38        7.64      9.29 o 
   0  18   0      165.94      204.65     28.73 o 
   1  18   0        1.40        3.11      8.17 o 
   2  18   0       10.54       17.33     12.59 o 
   3  18   0      154.30      152.46     17.80 o 
   4  18   0        4.37       -3.61      8.17 o 
   5  18   0       97.13       95.75     13.27 o 
   6  18   0       29.00       47.47     20.19 o 
   7  18   0       97.19      129.78     20.97 o 
   1  19   0      125.80      145.94     18.91 o 
   2  19   0        9.15        7.61      9.97 o 
   3  19   0        9.34       14.53     10.93 o 
   4  19   0        2.24        8.13     11.97 o 
   5  19   0       50.91       67.72     15.29 o 
   6  19   0        5.97       17.70     14.28 o 
   0  20   0      683.82      745.72     56.83 o 
   1  20   0       50.26       68.27     15.60 o 
   2  20   0       77.92       83.08     17.15 o 
   3  20   0       52.86       62.38     16.76 o 
   4  20   0        0.68        3.98     10.28 o 
   5  20   0        0.78       10.41     18.32 o 
   1  21   0       90.13      122.14     19.26 o 
   2  21   0       75.36       61.02     17.70 o 
   3  21   0       79.98      120.62     32.79 o 
   4  21   0        9.73       12.17     11.58 o 
   0  22   0       37.16       75.99     25.40 o 
   1  22   0        7.03       28.00     15.02 o 
   2  22   0       33.46       37.49     13.86 o 
   0   0   1    24283.80    23444.69    189.45 o 
   1   0   1        0.10        1.79      1.26 o 
   2   0   1     7189.76     7575.44    143.54 o 
   3   0   1      633.99      646.63     14.88 o 
   4   0   1      588.88      560.01     24.73 o 
   5   0   1      799.24      848.09     21.16 o 
   6   0   1     1776.51     1803.99     57.89 o 
   7   0   1      235.58      225.29     17.96 o 
   8   0   1        9.11       -6.28      7.03 o 
   9   0   1      116.33      117.11     15.06 o 
  10   0   1       31.79       21.57      9.44 o 
  11   0   1       14.36       18.75      8.92 o 
 -11   1   1       27.74       27.33     11.23 o 
 -10   1   1       48.18       50.35     11.96 o 
  -9   1   1       18.68       18.07      8.46 o 
  -8   1   1      309.08      303.41     18.66 o 
  -7   1   1      251.69      221.63     15.68 o 
  -6   1   1       73.54       70.00      6.05 o 
  -5   1   1       75.08       75.05      5.83 o 
  -4   1   1     1758.50     1792.90     23.39 o 
  -3   1   1     1256.43     1329.63     21.29 o 
  -2   1   1     6107.84     6271.55     75.34 o 
  -1   1   1     1396.93     1423.95     21.73 o 
   0   1   1      508.66      467.07     17.49 o 
   1   1   1     1354.75     1349.05     46.34 o 
   2   1   1     6074.74     6143.61     60.11 o 
   3   1   1     1243.36     1342.12     14.15 o 
   4   1   1     1743.94     1819.37     29.31 o 
   5   1   1       70.99       69.49      4.47 o 
   6   1   1       69.31       56.07      7.40 o 
   7   1   1      245.00      235.93     14.75 o 
   8   1   1      309.47      281.02     17.30 o 
   9   1   1       18.82       15.26     11.55 o 
  10   1   1       49.37       71.58     15.80 o 
  11   1   1       27.31       31.13     12.22 o 
 -11   2   1       70.38       70.97     14.65 o 
 -10   2   1       47.30       42.88     11.05 o 
  -9   2   1        2.18        1.40      7.22 o 
  -8   2   1       97.15       98.56     12.01 o 
  -7   2   1      688.42      657.26     18.68 o 
  -6   2   1       75.00       60.12      5.47 o 
  -5   2   1      300.38      260.67      9.33 o 
  -4   2   1      615.14      605.72     12.54 o 
  -3   2   1      766.69      797.83     12.86 o 
  -2   2   1      128.81      126.45      4.73 o 
  -1   2   1     1270.43     1311.10     15.07 o 
   0   2   1      289.74      266.86      8.67 o 
   1   2   1     1252.47     1275.18     21.31 o 
   2   2   1      132.39      132.11      4.60 o 
   3   2   1      777.36      863.62     13.70 o 
   4   2   1      610.21      658.11     12.97 o 
   5   2   1      308.03      292.73     11.78 o 
   6   2   1       75.72       67.59      5.83 o 
   7   2   1      687.41      705.90     24.76 o 
   8   2   1       98.03      107.50     11.90 o 
   9   2   1        2.53        6.96      7.97 o 
  10   2   1       48.38       41.03     12.35 o 
  11   2   1       71.80       65.94     16.01 o 
 -11   3   1       24.86       25.88     12.85 o 
 -10   3   1       12.22       13.96      9.28 o 
  -9   3   1      224.16      240.08     18.18 o 
  -8   3   1      767.31      818.90     29.86 o 
  -7   3   1      136.78      126.77      9.22 o 
  -6   3   1     1252.29     1260.86     21.01 o 
  -5   3   1      157.30      159.84      7.29 o 
  -4   3   1     1343.61     1352.44     19.07 o 
  -3   3   1      385.28      370.12      9.00 o 
  -2   3   1     2584.00     2729.09     41.97 o 
  -1   3   1     4759.98     4679.93    129.52 o 
   0   3   1       17.47       18.94      3.73 o 
   1   3   1     4734.78     4788.67     90.58 o 
   2   3   1     2605.27     2714.93     28.51 o 
   3   3   1      378.25      364.98      8.34 o 
   4   3   1     1344.67     1336.94     15.07 o 
   5   3   1      150.35      164.59      8.08 o 
   6   3   1     1246.06     1257.00     22.12 o 
   7   3   1      137.80      124.13     11.37 o 
   8   3   1      768.65      817.67     28.95 o 
   9   3   1      229.38      227.93     43.93 o 
  10   3   1       12.56       13.24      9.54 o 
  11   3   1       25.74       48.21     33.93 o 
 -11   4   1       18.73       19.27     12.00 o 
 -10   4   1       74.79       80.53     13.50 o 
  -9   4   1       53.33       50.08     10.57 o 
  -8   4   1      202.31      181.28     21.11 o 
  -7   4   1      665.59      682.95     19.71 o 
  -6   4   1      299.27      289.96     10.79 o 
  -5   4   1      886.65      907.34     17.30 o 
  -4   4   1      843.79      784.16     14.71 o 
  -3   4   1      326.54      345.44      8.96 o 
  -2   4   1     2587.09     2608.86     23.75 o 
  -1   4   1     5522.35     5833.12     65.18 o 
   0   4   1     4685.37     4766.35     53.65 o 
   1   4   1     5520.43     5744.43    159.34 o 
   2   4   1     2602.53     2603.51     33.43 o 
   3   4   1      327.99      341.00     10.67 o 
   4   4   1      834.20      790.02     21.11 o 
   5   4   1      873.98      870.80     16.55 o 
   6   4   1      304.58      297.94     11.79 o 
   7   4   1      658.41      701.34     25.45 o 
   8   4   1      200.79      185.42     15.13 o 
   9   4   1       54.38       52.33     13.00 o 
  10   4   1       74.38       89.31     22.90 o 
  11   4   1       18.11       17.36     10.45 o 
 -11   5   1        3.56       10.94     13.83 o 
 -10   5   1       19.42       12.36      8.79 o 
  -9   5   1      173.97      174.44     15.72 o 
  -8   5   1      120.52      107.04     12.52 o 
  -7   5   1      102.86       93.91      8.37 o 
  -6   5   1      348.06      339.62     11.76 o 
  -5   5   1      822.26      815.04     16.81 o 
  -4   5   1      456.82      435.87     11.38 o 
  -3   5   1     1533.26     1530.46     19.39 o 
  -2   5   1     2222.18     2187.24     49.70 o 
  -1   5   1      567.72      617.92     13.47 o 
   0   5   1       22.19       14.97      2.88 o 
   1   5   1      585.48      613.81     23.73 o 
   2   5   1     2207.31     2195.04     24.73 o 
   3   5   1     1546.93     1565.33     30.05 o 
   4   5   1      469.93      503.14     20.70 o 
   5   5   1      815.62      823.79     16.80 o 
   6   5   1      348.94      343.45     13.27 o 
   7   5   1      105.49       99.15     11.14 o 
   8   5   1      120.35      105.57     15.41 o 
   9   5   1      172.60      173.88     20.30 o 
  10   5   1       19.47       27.63     13.75 o 
  11   5   1        3.25       20.37     12.71 o 
 -11   6   1        3.89       -0.84      9.78 o 
 -10   6   1       59.34       56.61     10.89 o 
  -9   6   1       49.73       51.32     10.02 o 
  -8   6   1       94.97      109.99     12.40 o 
  -7   6   1       22.87       16.36      5.35 o 
  -6   6   1      948.46      890.66     19.12 o 
  -5   6   1     1174.39     1114.46     20.00 o 
  -4   6   1      598.24      575.26     13.41 o 
  -3   6   1      772.88      763.40     15.33 o 
  -2   6   1      248.12      244.88      8.12 o 
  -1   6   1     3865.59     3987.59     48.63 o 
   0   6   1      147.88      136.95      6.39 o 
   1   6   1     3849.08     3928.61     48.72 o 
   2   6   1      249.24      246.94      9.07 o 
   3   6   1      777.84      773.93     19.80 o 
   4   6   1      610.42      584.53     14.21 o 
   5   6   1     1189.47     1152.44     26.26 o 
   6   6   1      960.08      893.05     44.05 o 
   7   6   1       22.71       34.56     13.32 o 
   8   6   1       94.75       91.91     13.80 o 
   9   6   1       49.96       51.48     13.80 o 
  10   6   1       59.91       59.86     14.13 o 
  11   6   1        3.73        7.39     13.82 o 
 -11   7   1       16.15       21.16     14.65 o 
 -10   7   1       11.51        6.35      9.96 o 
  -9   7   1        3.29       10.95      9.53 o 
  -8   7   1      543.39      588.18     25.74 o 
  -7   7   1      102.20       85.74      9.05 o 
  -6   7   1      130.71      120.76      7.74 o 
  -5   7   1      524.43      525.17     15.43 o 
  -4   7   1      817.47      783.95     17.52 o 
  -3   7   1      402.09      385.08     11.48 o 
  -2   7   1     4178.15     4330.20     66.17 o 
  -1   7   1      299.68      295.35     10.84 o 
   0   7   1       64.07       62.88      5.29 o 
   1   7   1      311.67      326.07     15.53 o 
   2   7   1     4180.71     4190.54     99.37 o 
   3   7   1      393.30      383.43     12.27 o 
   4   7   1      809.38      793.14     17.63 o 
   5   7   1      527.35      525.14     14.96 o 
   6   7   1      129.02      126.26     10.47 o 
   7   7   1      100.46       97.35     14.13 o 
   8   7   1      542.67      591.78     32.96 o 
   9   7   1        2.96        1.10      8.18 o 
  10   7   1       11.63        8.83     10.90 o 
  11   7   1       16.51       16.45     14.50 o 
 -11   8   1        4.99        9.16     19.78 o 
 -10   8   1      174.97      144.06     26.65 o 
  -9   8   1        3.06        6.63      7.39 o 
  -8   8   1      180.86      201.78     19.56 o 
  -7   8   1      251.74      217.66     16.37 o 
  -6   8   1      456.19      450.33     15.66 o 
  -5   8   1       15.36       14.28      4.38 o 
  -4   8   1     1402.90     1391.51     24.13 o 
  -3   8   1       23.19       13.15      3.77 o 
  -2   8   1     1711.51     1818.10     30.03 o 
  -1   8   1     1518.56     1632.81     42.54 o 
   0   8   1      164.23      151.68      8.35 o 
   1   8   1     1500.02     1562.34     34.59 o 
   2   8   1     1710.39     1869.38     32.96 o 
   3   8   1       29.99       24.71      4.83 o 
   4   8   1     1400.53     1405.98     24.89 o 
   5   8   1       13.03       10.92      4.51 o 
   6   8   1      450.43      454.26     19.32 o 
   7   8   1      249.06      225.05     20.17 o 
   8   8   1      186.42      166.45     19.99 o 
   9   8   1        3.16       -8.65     10.97 o 
  10   8   1      177.60      199.68     23.23 o 
  11   8   1        5.00       12.56     12.23 o 
 -10   9   1        9.43       -0.83     13.12 o 
  -9   9   1      292.66      323.73     37.68 o 
  -8   9   1       64.50       58.77     12.14 o 
  -7   9   1       22.58       19.91      7.33 o 
  -6   9   1      248.22      234.85     12.23 o 
  -5   9   1      272.22      244.86     11.49 o 
  -4   9   1       95.96       81.71      6.69 o 
  -3   9   1     2795.61     2889.77     59.17 o 
  -2   9   1     1032.32      992.44     23.26 o 
  -1   9   1      644.18      690.50     18.54 o 
   0   9   1       51.20       52.10      5.93 o 
   1   9   1      640.04      702.91     24.73 o 
   2   9   1     1048.26     1027.80     28.21 o 
   3   9   1     2765.79     2869.02     36.99 o 
   4   9   1       95.45      103.74      8.06 o 
   5   9   1      268.90      252.15     11.61 o 
   6   9   1      252.35      224.89     15.49 o 
   7   9   1       22.78       15.11      8.90 o 
   8   9   1       65.13       71.19     13.89 o 
   9   9   1      290.63      316.95     27.38 o 
  10   9   1        9.66       -2.35     10.94 o 
 -10  10   1       78.90      103.47     24.36 o 
  -9  10   1       25.59       36.02     19.15 o 
  -8  10   1      154.49      151.35     24.98 o 
  -7  10   1      129.68      119.98     14.27 o 
  -6  10   1       47.86       38.29      7.28 o 
  -5  10   1      148.17      140.07      9.35 o 
  -4  10   1       47.38       37.86      5.54 o 
  -3  10   1       78.99       73.67      7.99 o 
  -2  10   1      750.84      739.18     21.00 o 
  -1  10   1     1344.83     1396.67     32.10 o 
   0  10   1      224.83      242.64     11.61 o 
   1  10   1     1335.13     1299.99     35.47 o 
   2  10   1      739.26      698.39     21.59 o 
   3  10   1       75.42       83.02      8.71 o 
   4  10   1       50.02       46.22      6.38 o 
   5  10   1      147.96      157.30     10.06 o 
   6  10   1       48.48       31.26      7.32 o 
   7  10   1      129.92      126.73     16.00 o 
   8  10   1      154.13      177.57     19.56 o 
   9  10   1       26.02       25.61     13.84 o 
  10  10   1       79.35       97.14     17.42 o 
 -10  11   1       19.38       16.24     14.99 o 
  -9  11   1      168.38      164.68     29.35 o 
  -8  11   1       35.41       36.85     15.20 o 
  -7  11   1      110.13       94.17     13.39 o 
  -6  11   1       25.29       22.24      6.61 o 
  -5  11   1        0.98        1.23      5.72 o 
  -4  11   1      151.22      144.64      9.32 o 
  -3  11   1      536.09      538.95     19.86 o 
  -2  11   1     1050.09     1045.28     39.15 o 
  -1  11   1       44.61       43.56      6.67 o 
   0  11   1      165.85      164.60     10.09 o 
   1  11   1       47.88       39.17      9.78 o 
   2  11   1     1046.87     1031.00     27.24 o 
   3  11   1      542.46      537.62     22.39 o 
   4  11   1      156.02      169.08     10.49 o 
   5  11   1        1.12        5.21      4.18 o 
   6  11   1       26.96       26.53      9.74 o 
   7  11   1      108.22       93.10     11.13 o 
   8  11   1       36.01       46.96     13.01 o 
   9  11   1      169.97      191.93     22.44 o 
  10  11   1       19.08       33.65     13.60 o 
  -9  12   1        6.72        9.78     17.70 o 
  -8  12   1       32.87       30.60     14.78 o 
  -7  12   1       34.23       33.57      9.54 o 
  -6  12   1       33.30       32.20      7.67 o 
  -5  12   1       57.30       48.22      7.95 o 
  -4  12   1        0.33        2.89      4.90 o 
  -3  12   1      525.39      552.29     21.74 o 
  -2  12   1      484.46      476.16     18.60 o 
  -1  12   1     1215.74     1203.03     32.52 o 
   0  12   1      599.51      556.75     19.13 o 
   1  12   1     1219.90     1252.57     56.00 o 
   2  12   1      487.04      483.72     22.60 o 
   3  12   1      525.11      527.06     20.71 o 
   4  12   1        0.29       -0.23      6.04 o 
   5  12   1       58.45       54.96      7.48 o 
   6  12   1       33.55       29.25      8.23 o 
   7  12   1       35.29       28.79      8.51 o 
   8  12   1       31.54       43.87     12.50 o 
   9  12   1        6.20        7.73     10.62 o 
  -9  13   1        4.51        2.71     13.32 o 
  -8  13   1       25.22       18.74     16.86 o 
  -7  13   1       48.09       41.43     11.85 o 
  -6  13   1       15.82       16.21      6.80 o 
  -5  13   1      122.97      129.80     13.91 o 
  -4  13   1      168.25      150.06     12.78 o 
  -3  13   1       38.69       31.66      7.40 o 
  -2  13   1      466.94      451.26     19.28 o 
  -1  13   1     1139.98     1165.49     29.42 o 
   0  13   1        3.33        7.46      6.08 o 
   1  13   1     1134.70     1127.79     37.98 o 
   2  13   1      467.45      494.49     21.00 o 
   3  13   1       40.01       32.72      6.99 o 
   4  13   1      172.17      163.66     13.88 o 
   5  13   1      124.99      137.77     16.43 o 
   6  13   1       15.81        9.47      7.46 o 
   7  13   1       48.10       49.24     10.67 o 
   8  13   1       26.10       19.99     18.74 o 
   9  13   1        4.67        9.37     19.57 o 
  -9  14   1       19.68       16.86     18.94 o 
  -8  14   1        3.24       -5.62     14.99 o 
  -7  14   1       40.69       31.94     11.59 o 
  -6  14   1      231.71      227.81     31.64 o 
  -5  14   1       58.26       66.74     10.33 o 
  -4  14   1       85.58       89.53     10.33 o 
  -3  14   1       41.05       41.86      8.98 o 
  -2  14   1      194.98      192.84     13.57 o 
  -1  14   1       60.88       57.07      8.79 o 
   0  14   1     1277.81     1319.08     31.88 o 
   1  14   1       61.70       56.69     11.85 o 
   2  14   1      196.74      188.11     14.08 o 
   3  14   1       43.80       38.00      8.13 o 
   4  14   1       85.81      105.73     12.36 o 
   5  14   1       57.73       74.29     17.95 o 
   6  14   1      231.81      226.15     16.75 o 
   7  14   1       41.39       36.90     12.66 o 
   8  14   1        3.47       -1.87     12.70 o 
   9  14   1       19.63       15.82     16.86 o 
  -8  15   1       99.27      150.52     28.11 o 
  -7  15   1        5.68       18.59     11.40 o 
  -6  15   1      175.76      193.51     19.31 o 
  -5  15   1       99.65      109.34     12.04 o 
  -4  15   1        7.55        8.52      7.12 o 
  -3  15   1       49.76       39.12      8.84 o 
  -2  15   1        9.23        7.35      6.53 o 
  -1  15   1      276.25      296.91     22.70 o 
   0  15   1        0.00       11.22      8.46 o 
   1  15   1      279.90      277.78     17.68 o 
   2  15   1        9.18        9.94      7.62 o 
   3  15   1       46.80       46.55      8.20 o 
   4  15   1        7.67       12.86      7.84 o 
   5  15   1      100.65       84.42     10.81 o 
   6  15   1      178.14      214.33     21.46 o 
   7  15   1        5.71       -2.70      8.78 o 
   8  15   1       99.31      114.50     26.02 o 
  -8  16   1        7.01        5.00     12.49 o 
  -7  16   1      149.72      156.32     18.84 o 
  -6  16   1       23.79       23.68     11.62 o 
  -5  16   1       67.32       79.71     11.29 o 
  -4  16   1       58.92       47.11      9.09 o 
  -3  16   1       27.13       22.11      8.67 o 
  -2  16   1       89.59       86.23     13.75 o 
  -1  16   1      173.96      193.24     20.09 o 
   0  16   1       22.43       23.39     10.55 o 
   1  16   1      172.71      157.56     14.02 o 
   2  16   1       86.84       78.57     11.48 o 
   3  16   1       27.25       13.99      6.77 o 
   4  16   1       58.37       64.90     11.54 o 
   5  16   1       65.17       78.20     12.00 o 
   6  16   1       23.95      108.07     81.50 o 
   7  16   1      149.21      179.06     20.16 o 
   8  16   1        6.83       21.24     21.65 o 
  -7  17   1        8.56        5.75      8.36 o 
  -6  17   1       82.64       81.63     15.23 o 
  -5  17   1       75.77       75.69     11.45 o 
  -4  17   1       56.57       63.04     12.72 o 
  -3  17   1      158.59      175.00     36.54 o 
  -2  17   1        6.03        0.69      8.66 o 
  -1  17   1      582.14      646.97     34.73 o 
   0  17   1        3.18       12.83     10.28 o 
   1  17   1      582.69      613.14     29.60 o 
   2  17   1        5.85        6.53      7.50 o 
   3  17   1      156.63      163.79     15.52 o 
   4  17   1       55.73       61.47     11.59 o 
   5  17   1       74.63       81.63     15.36 o 
   6  17   1       83.66      102.68     16.47 o 
   7  17   1        8.54       20.40     11.63 o 
  -7  18   1       99.31       81.82     20.40 o 
  -6  18   1       43.38       37.47     15.41 o 
  -5  18   1      162.28      151.27     18.93 o 
  -4  18   1       10.83       13.34      9.78 o 
  -3  18   1      111.97      106.83     16.60 o 
  -2  18   1       46.55       54.13     13.99 o 
  -1  18   1        7.41        8.33      9.99 o 
   0  18   1      203.64      233.39     33.00 o 
   1  18   1        7.08        9.27      7.04 o 
   2  18   1       45.97       34.03     13.18 o 
   3  18   1      110.07      109.28     13.90 o 
   4  18   1        9.96        8.89      8.32 o 
   5  18   1      161.19      147.62     18.69 o 
   6  18   1       43.10       56.15     15.12 o 
   7  18   1      100.59       92.23     23.53 o 
  -6  19   1       17.52        5.20     11.03 o 
  -5  19   1       95.32       82.59     21.86 o 
  -4  19   1       34.17       37.92     13.76 o 
  -3  19   1       17.81       25.35     13.25 o 
  -2  19   1       11.85        9.50     10.75 o 
  -1  19   1      111.24      126.15     17.52 o 
   0  19   1       19.85       23.83     10.44 o 
   1  19   1      112.69      136.91     18.55 o 
   2  19   1       12.64       19.18      8.88 o 
   3  19   1       18.35       18.23     10.49 o 
   4  19   1       32.53       47.47     10.45 o 
   5  19   1       96.89      124.08     21.86 o 
   6  19   1       17.31       11.17     10.90 o 
  -5  20   1        1.11        7.98     10.64 o 
  -4  20   1       17.54        6.90     10.45 o 
  -3  20   1       73.72       77.77     15.72 o 
  -2  20   1       49.22       57.76     21.55 o 
  -1  20   1       73.16       71.08     23.00 o 
   0  20   1      261.11      285.18     26.44 o 
   1  20   1       72.53       80.72     14.81 o 
   2  20   1       50.53       63.00     15.89 o 
   3  20   1       73.86       67.29     19.15 o 
   4  20   1       17.61       21.60     10.58 o 
   5  20   1        1.18       -6.16     10.71 o 
  -4  21   1       13.45       16.14     17.38 o 
  -3  21   1       41.21       46.43     14.55 o 
  -2  21   1       62.05       59.48     15.26 o 
  -1  21   1       33.53       34.17     15.11 o 
   0  21   1        9.12       11.06     10.58 o 
   1  21   1       34.11       31.88     13.95 o 
   2  21   1       61.47       73.28     16.36 o 
   3  21   1       41.76       50.28     13.62 o 
   4  21   1       13.22       35.79     13.22 o 
  -2  22   1       30.72       48.78     16.24 o 
  -1  22   1        6.41       11.46     11.12 o 
   0  22   1       10.12        9.98     10.40 o 
   1  22   1        5.86       12.11     11.49 o 
   2  22   1       31.23       47.41     13.59 o 
   0   0   2    10114.04     9838.88    107.84 o 
   1   0   2       54.18       47.92      3.11 o 
   2   0   2     2266.21     2223.78     22.80 o 
   3   0   2     2000.76     2196.57     30.77 o 
   4   0   2       12.81       14.61      5.38 o 
   5   0   2      252.17      285.54     13.44 o 
   6   0   2      660.73      712.35     19.44 o 
   7   0   2       59.54       50.34      6.86 o 
   8   0   2        5.79        0.52      6.90 o 
   9   0   2       51.88       52.39     19.99 o 
  10   0   2       35.13       38.09     10.65 o 
  11   0   2       62.12       63.03     12.50 o 
 -11   1   2        3.17        4.48     10.03 o 
 -10   1   2      113.62      121.59     15.24 o 
  -9   1   2       24.94       20.74      8.09 o 
  -8   1   2      235.20      216.64     16.55 o 
  -7   1   2       86.14       83.20      7.72 o 
  -6   1   2      116.38      104.89      7.81 o 
  -5   1   2      255.28      256.25     12.82 o 
  -4   1   2     1635.46     1674.57     29.15 o 
  -3   1   2      108.46       93.79      6.71 o 
  -2   1   2      374.43      349.35      8.65 o 
  -1   1   2     4816.03     4871.93     39.75 o 
   0   1   2     2791.96     2856.11     29.18 o 
   1   1   2     4811.95     4956.12     41.79 o 
   2   1   2      363.91      335.84     12.02 o 
   3   1   2      105.49       92.37      5.33 o 
   4   1   2     1632.07     1792.80     41.90 o 
   5   1   2      242.42      245.51      7.01 o 
   6   1   2      119.73      119.87      9.76 o 
   7   1   2       84.62       75.96      9.33 o 
   8   1   2      231.34      250.97     30.60 o 
   9   1   2       24.93       18.84      8.90 o 
  10   1   2      113.45      131.51     17.96 o 
  11   1   2        3.01        2.09      9.66 o 
 -11   2   2       44.88       51.86     11.61 o 
 -10   2   2       30.11       35.25     10.10 o 
  -9   2   2       76.26       84.34     11.64 o 
  -8   2   2      137.81      147.45     14.02 o 
  -7   2   2      318.32      299.11     12.17 o 
  -6   2   2       24.90       21.22      4.54 o 
  -5   2   2       24.49       18.94      4.21 o 
  -4   2   2      674.83      649.73     15.70 o 
  -3   2   2      335.42      313.84     10.27 o 
  -2   2   2     1448.79     1449.49     30.47 o 
  -1   2   2     5547.69     5786.32     38.53 o 
   0   2   2     2399.27     2528.44     25.30 o 
   1   2   2     5538.47     5767.44     46.98 o 
   2   2   2     1431.16     1387.32     16.06 o 
   3   2   2      333.77      317.26      7.49 o 
   4   2   2      675.18      702.29     16.50 o 
   5   2   2       22.81       25.49      5.44 o 
   6   2   2       23.78       23.21      6.34 o 
   7   2   2      325.07      316.65     16.68 o 
   8   2   2      137.82      130.93     15.68 o 
   9   2   2       78.02       84.26     15.56 o 
  10   2   2       30.04       33.79     14.22 o 
  11   2   2       45.83       71.28     19.36 o 
 -11   3   2        6.28        3.69      9.05 o 
 -10   3   2        1.43       -4.66      8.21 o 
  -9   3   2      140.88      130.89     14.13 o 
  -8   3   2      196.74      197.20     16.21 o 
  -7   3   2       76.80       72.94      7.02 o 
  -6   3   2       59.07       59.40      6.17 o 
  -5   3   2       13.16        2.34      3.37 o 
  -4   3   2       52.05       47.57      4.75 o 
  -3   3   2     1736.95     1747.72     25.88 o 
  -2   3   2      909.55      890.45     14.25 o 
  -1   3   2      870.07      919.18     23.53 o 
   0   3   2      872.88      848.28     23.47 o 
   1   3   2      864.39      894.36     17.11 o 
   2   3   2      902.31      851.78     23.32 o 
   3   3   2     1723.04     1831.07     36.48 o 
   4   3   2       50.38       44.20      3.99 o 
   5   3   2       13.97        5.59      3.84 o 
   6   3   2       63.46       56.39      7.66 o 
   7   3   2       77.05       67.40      9.15 o 
   8   3   2      194.84      186.65     19.27 o 
   9   3   2      142.24      158.98     19.71 o 
  10   3   2        1.19       16.72     11.38 o 
  11   3   2        6.57       12.56     12.45 o 
 -11   4   2        5.55        0.66      8.84 o 
 -10   4   2       47.99       56.20     15.26 o 
  -9   4   2       45.79       24.28      8.20 o 
  -8   4   2       27.18       22.39      7.63 o 
  -7   4   2      266.22      267.87     11.90 o 
  -6   4   2      239.12      245.22     10.72 o 
  -5   4   2      717.78      707.00     16.35 o 
  -4   4   2       69.67       67.62      5.57 o 
  -3   4   2      619.71      643.47     19.84 o 
  -2   4   2      479.90      474.45      9.49 o 
  -1   4   2      330.40      346.27     11.99 o 
   0   4   2     1697.97     1628.70     19.27 o 
   1   4   2      331.21      330.87     12.95 o 
   2   4   2      479.92      462.04     11.44 o 
   3   4   2      618.96      651.86     13.64 o 
   4   4   2       60.61       56.49      4.94 o 
   5   4   2      719.09      728.85     14.93 o 
   6   4   2      250.30      215.62     34.61 o 
   7   4   2      257.81      234.60     19.26 o 
   8   4   2       25.47       23.32     11.19 o 
   9   4   2       45.91       53.39     14.05 o 
  10   4   2       46.27       44.40     15.12 o 
  11   4   2        5.22       13.67     14.27 o 
 -11   5   2        2.65        5.81     11.19 o 
 -10   5   2       36.91       37.18     11.22 o 
  -9   5   2      100.13       92.14     12.59 o 
  -8   5   2       32.39       24.96      9.32 o 
  -7   5   2      121.67      131.67     10.03 o 
  -6   5   2      520.96      478.83     14.78 o 
  -5   5   2      340.49      323.42     11.41 o 
  -4   5   2     1829.06     1960.76     25.33 o 
  -3   5   2     1443.85     1366.11     18.82 o 
  -2   5   2      344.13      328.08      7.79 o 
  -1   5   2      162.85      173.36      7.72 o 
   0   5   2      124.96      134.73      5.20 o 
   1   5   2      171.72      182.42     10.62 o 
   2   5   2      347.91      360.57     12.92 o 
   3   5   2     1451.52     1463.81     39.95 o 
   4   5   2     1851.64     2104.76     43.00 o 
   5   5   2      345.19      336.75     10.32 o 
   6   5   2      522.59      546.17     19.03 o 
   7   5   2      124.51      119.15     14.79 o 
   8   5   2       32.83       28.20     16.65 o 
   9   5   2       96.62      113.14     17.98 o 
  10   5   2       37.46       33.74     12.95 o 
  11   5   2        2.62        5.70     14.89 o 
 -11   6   2       19.99       14.64     12.97 o 
 -10   6   2       65.52       54.24     11.92 o 
  -9   6   2        5.72        8.10      9.03 o 
  -8   6   2      304.54      300.75     18.91 o 
  -7   6   2      134.25      129.12     10.11 o 
  -6   6   2     1317.39     1290.31     24.23 o 
  -5   6   2      381.83      368.17     12.28 o 
  -4   6   2      550.35      544.73     13.45 o 
  -3   6   2      570.94      557.97     12.24 o 
  -2   6   2      139.20      118.71      5.28 o 
  -1   6   2     1079.19     1081.30     43.81 o 
   0   6   2      247.40      209.61     11.85 o 
   1   6   2     1076.45     1071.43     26.22 o 
   2   6   2      144.34      139.39      8.45 o 
   3   6   2      591.46      601.64     15.04 o 
   4   6   2      559.69      604.55     15.42 o 
   5   6   2      388.43      389.89     16.50 o 
   6   6   2     1324.89     1369.46     31.06 o 
   7   6   2      133.32      135.02     28.83 o 
   8   6   2      307.04      327.36     29.77 o 
   9   6   2        5.97        8.19     11.83 o 
  10   6   2       66.39       55.81     16.11 o 
  11   6   2       19.64       24.15     15.60 o 
 -11   7   2        5.26        5.36     23.11 o 
 -10   7   2        7.90        6.68     10.90 o 
  -9   7   2       58.11       57.52     13.96 o 
  -8   7   2      563.34      614.78     44.86 o 
  -7   7   2      266.54      261.26     13.75 o 
  -6   7   2      262.49      230.73     10.91 o 
  -5   7   2      470.61      462.26     13.89 o 
  -4   7   2      529.96      503.39     13.40 o 
  -3   7   2      203.85      188.00      8.09 o 
  -2   7   2     1319.58     1286.74     25.80 o 
  -1   7   2      206.94      188.30      8.61 o 
   0   7   2      631.71      587.89     12.91 o 
   1   7   2      206.04      186.06     12.05 o 
   2   7   2     1331.33     1422.97     32.08 o 
   3   7   2      203.64      202.83      9.52 o 
   4   7   2      529.63      540.15     15.43 o 
   5   7   2      468.10      491.65     14.72 o 
   6   7   2      262.17      265.69     15.16 o 
   7   7   2      267.70      303.91     23.62 o 
   8   7   2      561.21      599.67     56.00 o 
   9   7   2       58.04       63.34     14.27 o 
  10   7   2        7.48        8.58     11.36 o 
  11   7   2        5.45        5.52     12.26 o 
 -10   8   2      108.83      132.96     20.36 o 
  -9   8   2       29.10       34.88     12.98 o 
  -8   8   2      148.88      127.88     29.33 o 
  -7   8   2       68.76       61.86      9.16 o 
  -6   8   2      708.07      700.19     18.48 o 
  -5   8   2      171.66      171.29      9.71 o 
  -4   8   2      700.52      687.71     16.86 o 
  -3   8   2      244.08      220.12      8.85 o 
  -2   8   2      902.86      929.82     23.13 o 
  -1   8   2      678.87      691.78     16.94 o 
   0   8   2      162.37      161.98      7.46 o 
   1   8   2      670.73      672.59     12.61 o 
   2   8   2      898.82      941.22     29.77 o 
   3   8   2      242.90      229.26     10.69 o 
   4   8   2      696.48      732.60     18.69 o 
   5   8   2      173.08      182.25     13.25 o 
   6   8   2      697.41      720.45     24.46 o 
   7   8   2       67.27       79.50     14.89 o 
   8   8   2      154.17      142.53     18.02 o 
   9   8   2       29.08       40.90     13.39 o 
  10   8   2      109.62      133.67     21.12 o 
 -10   9   2        9.06       14.57     19.57 o 
  -9   9   2      260.51      226.92     31.23 o 
  -8   9   2       43.74       41.46     11.96 o 
  -7   9   2      146.58      128.94     15.08 o 
  -6   9   2      280.40      262.40     15.43 o 
  -5   9   2      409.57      391.97     14.42 o 
  -4   9   2      127.91      125.19      7.84 o 
  -3   9   2      708.37      699.99     18.93 o 
  -2   9   2      214.72      199.45     10.81 o 
  -1   9   2      116.40      106.68     11.02 o 
   0   9   2      238.46      246.71     10.06 o 
   1   9   2      115.38      105.35      6.14 o 
   2   9   2      211.12      202.84     14.65 o 
   3   9   2      703.80      697.58     21.03 o 
   4   9   2      126.44      135.12      9.26 o 
   5   9   2      407.09      421.11     19.32 o 
   6   9   2      285.59      276.86     16.58 o 
   7   9   2      143.75      141.06     17.43 o 
   8   9   2       45.33       65.46     15.40 o 
   9   9   2      257.97      300.67     26.86 o 
  10   9   2        9.31       26.19     15.09 o 
 -10  10   2       31.45       40.39     21.65 o 
  -9  10   2       11.07        5.20     11.87 o 
  -8  10   2       90.72       76.46     13.32 o 
  -7  10   2      279.11      274.14     22.17 o 
  -6  10   2       66.24       60.17      8.85 o 
  -5  10   2      329.47      338.07     18.05 o 
  -4  10   2       40.71       34.62      6.97 o 
  -3  10   2      130.54      116.47      9.68 o 
  -2  10   2      175.66      166.20     10.32 o 
  -1  10   2      381.82      388.29     14.26 o 
   0  10   2      194.21      172.39     13.91 o 
   1  10   2      393.39      391.43     12.05 o 
   2  10   2      176.12      181.20     14.42 o 
   3  10   2      129.22      124.66     10.07 o 
   4  10   2       45.92       43.38      6.24 o 
   5  10   2      328.67      323.69     19.38 o 
   6  10   2       67.04       67.57      9.41 o 
   7  10   2      281.30      325.71     44.55 o 
   8  10   2       90.78       87.57     14.75 o 
   9  10   2       11.35       22.37     11.94 o 
  10  10   2       31.59       41.27     16.52 o 
 -10  11   2       45.40       45.18     21.65 o 
  -9  11   2       97.55      110.34     25.61 o 
  -8  11   2       45.34       45.18     19.05 o 
  -7  11   2      113.74      112.86     15.29 o 
  -6  11   2       24.11       19.27      6.74 o 
  -5  11   2       71.58       59.68      8.38 o 
  -4  11   2       49.03       50.60      8.10 o 
  -3  11   2       28.54       21.44      5.56 o 
  -2  11   2      502.15      514.81     18.46 o 
  -1  11   2      134.66      126.89      9.14 o 
   0  11   2      577.52      549.17     16.38 o 
   1  11   2      128.93      126.29      9.60 o 
   2  11   2      504.64      494.54     19.76 o 
   3  11   2       31.57       29.53      6.53 o 
   4  11   2       50.45       42.51      6.51 o 
   5  11   2       69.51       53.50      7.38 o 
   6  11   2       23.91       25.76      7.96 o 
   7  11   2      115.99      123.27     17.58 o 
   8  11   2       46.12       37.05     13.04 o 
   9  11   2       99.52      124.50     19.19 o 
  10  11   2       44.91       55.28     17.44 o 
  -9  12   2       30.30       20.61     14.36 o 
  -8  12   2        5.71        4.49      8.49 o 
  -7  12   2       63.52       45.76     11.25 o 
  -6  12   2      135.24      132.23     13.05 o 
  -5  12   2      132.85       97.91     10.01 o 
  -4  12   2       51.43       47.58      7.72 o 
  -3  12   2      230.70      206.49     13.21 o 
  -2  12   2       12.00       16.70      6.19 o 
  -1  12   2      688.13      662.83     20.63 o 
   0  12   2      156.01      137.31      9.55 o 
   1  12   2      689.22      611.88     27.73 o 
   2  12   2       12.35       14.17      6.33 o 
   3  12   2      227.44      219.46     14.02 o 
   4  12   2       50.89       51.25      8.70 o 
   5  12   2      133.20      107.07     12.94 o 
   6  12   2      138.72      135.46     13.37 o 
   7  12   2       64.60       64.17     13.06 o 
   8  12   2        5.81       14.48     10.82 o 
   9  12   2       29.31       31.96     15.47 o 
  -9  13   2       14.40        3.33     13.12 o 
  -8  13   2       51.05       37.94     11.62 o 
  -7  13   2       24.66       19.44      9.55 o 
  -6  13   2       20.17        5.28      7.55 o 
  -5  13   2      127.23      133.48     13.19 o 
  -4  13   2      443.12      413.57     19.76 o 
  -3  13   2        3.24       -1.54      5.30 o 
  -2  13   2      350.89      330.96     16.72 o 
  -1  13   2      583.97      556.16     35.29 o 
   0  13   2       27.82       23.23     12.60 o 
   1  13   2      584.07      549.46     27.45 o 
   2  13   2      357.99      334.26     18.06 o 
   3  13   2        2.76        1.02      5.44 o 
   4  13   2      444.09      466.84     27.16 o 
   5  13   2      125.27      148.86     16.59 o 
   6  13   2       20.43       20.73      8.01 o 
   7  13   2       24.74       13.88     12.64 o 
   8  13   2       52.94       55.04     14.85 o 
   9  13   2       14.64       25.33     12.86 o 
  -8  14   2       28.99       34.25     12.55 o 
  -7  14   2       26.77       70.51     43.30 o 
  -6  14   2      317.53      305.66     22.79 o 
  -5  14   2      146.39      149.62     13.56 o 
  -4  14   2      270.31      258.97     16.62 o 
  -3  14   2        4.06        0.49      6.04 o 
  -2  14   2      200.46      187.14     18.32 o 
  -1  14   2        3.07       -2.54      8.50 o 
   0  14   2     1449.09     1420.39     76.82 o 
   1  14   2        2.94       11.82      9.10 o 
   2  14   2      200.31      187.12     14.50 o 
   3  14   2        3.90        4.20      7.48 o 
   4  14   2      269.90      282.18     17.66 o 
   5  14   2      147.25      142.97     17.83 o 
   6  14   2      315.80      350.36     25.61 o 
   7  14   2       26.54       28.61     13.84 o 
   8  14   2       29.68       52.05     15.90 o 
  -8  15   2       59.08       74.41     13.48 o 
  -7  15   2       54.31       55.31     22.69 o 
  -6  15   2      227.54      244.06     17.79 o 
  -5  15   2      161.55      171.53     14.36 o 
  -4  15   2       70.75       74.38     13.53 o 
  -3  15   2      233.53      224.31     20.65 o 
  -2  15   2      169.15      171.21     26.96 o 
  -1  15   2       91.94       95.07     14.62 o 
   0  15   2       80.96       72.66     14.28 o 
   1  15   2       92.90      110.06     15.31 o 
   2  15   2      168.81      153.24     13.78 o 
   3  15   2      234.17      203.88     15.75 o 
   4  15   2       68.72       75.26     15.53 o 
   5  15   2      163.51      167.23     18.76 o 
   6  15   2      229.19      275.24     23.75 o 
   7  15   2       54.73       64.20     13.84 o 
   8  15   2       58.97       91.39     26.86 o 
  -8  16   2        6.67       11.28     11.49 o 
  -7  16   2      112.64      127.75     18.25 o 
  -6  16   2       14.45       20.82     11.63 o 
  -5  16   2       97.59       99.72     17.38 o 
  -4  16   2       68.62       69.20     13.65 o 
  -3  16   2       14.91       17.00     11.76 o 
  -2  16   2      126.22      119.53     15.85 o 
  -1  16   2       62.88       66.61     13.98 o 
   0  16   2       22.15       13.90      9.11 o 
   1  16   2       63.54       69.41     13.20 o 
   2  16   2      123.89      121.59     12.88 o 
   3  16   2       15.26       19.95      8.91 o 
   4  16   2       71.44       85.78     11.51 o 
   5  16   2       94.94      106.98     16.12 o 
   6  16   2       13.60       25.80     10.14 o 
   7  16   2      111.19      155.52     28.94 o 
   8  16   2        6.42       23.73     20.61 o 
  -7  17   2        1.02       -1.87     12.91 o 
  -6  17   2       78.07       82.66     15.30 o 
  -5  17   2       34.74       34.80     12.68 o 
  -4  17   2       38.92       26.51     11.10 o 
  -3  17   2      145.59      154.85     23.11 o 
  -2  17   2       30.29       27.10     10.19 o 
  -1  17   2      228.78      211.32     20.96 o 
   0  17   2        0.11        4.03      8.44 o 
   1  17   2      225.12      256.48     22.08 o 
   2  17   2       30.41       21.37      8.42 o 
   3  17   2      145.26      164.61     15.27 o 
   4  17   2       38.89       36.45     10.73 o 
   5  17   2       35.04       45.25     14.10 o 
   6  17   2       77.89       88.89     15.60 o 
   7  17   2        0.91        2.71     19.99 o 
  -6  18   2       19.67        3.33     10.83 o 
  -5  18   2       85.98       72.26     18.11 o 
  -4  18   2       80.82       90.25     18.42 o 
  -3  18   2       48.51       49.45     14.26 o 
  -2  18   2       24.98       20.18     11.23 o 
  -1  18   2       12.96       18.21     10.14 o 
   0  18   2      295.56      339.34     26.79 o 
   1  18   2       13.02       16.12      7.94 o 
   2  18   2       24.59       33.48      9.15 o 
   3  18   2       47.17       40.53      9.97 o 
   4  18   2       82.13       84.10     12.50 o 
   5  18   2       86.58      115.54     16.83 o 
   6  18   2       19.29       19.45     13.15 o 
  -5  19   2       84.15       84.54     16.24 o 
  -4  19   2       24.86       14.26     11.25 o 
  -3  19   2       43.69       47.00     13.69 o 
  -2  19   2       60.30       56.96     15.95 o 
  -1  19   2       86.65       79.69     15.99 o 
   0  19   2       75.64       73.47     14.50 o 
   1  19   2       87.33      111.32     13.96 o 
   2  19   2       60.22       70.34     13.83 o 
   3  19   2       44.71       36.24     10.96 o 
   4  19   2       25.50       37.53      9.45 o 
   5  19   2       85.75       84.56     17.25 o 
  -4  20   2       45.65       61.80     13.99 o 
  -3  20   2      105.06      108.85     18.44 o 
  -2  20   2        9.92        5.98     11.08 o 
  -1  20   2      104.11      100.25     16.86 o 
   0  20   2      108.28      130.67     18.60 o 
   1  20   2      103.48      111.42     14.74 o 
   2  20   2        9.99       29.80     12.52 o 
   3  20   2      105.53      108.18     14.45 o 
   4  20   2       45.87       62.18     17.16 o 
  -3  21   2       17.39       28.51     18.01 o 
  -2  21   2      116.11      156.47     22.63 o 
  -1  21   2       16.55       22.54     13.06 o 
   0  21   2       82.55      106.50     18.11 o 
   1  21   2       16.50       26.07     12.70 o 
   2  21   2      114.80      129.54     18.24 o 
   3  21   2       17.24       19.54     10.44 o 
  -1  22   2       42.61       62.86     23.21 o 
   0  22   2        1.60        0.91     11.19 o 
   1  22   2       41.93       53.20     14.91 o 
   0   0   3     6566.40     7013.59    104.72 o 
   1   0   3     1649.99     1755.34     21.19 o 
   2   0   3      475.60      469.65     12.38 o 
   3   0   3        1.04        3.79      4.24 o 
   4   0   3       32.92       32.93      4.44 o 
   5   0   3      220.40      211.73      7.93 o 
   6   0   3      325.66      321.73     16.56 o 
   7   0   3      121.23      105.34     10.68 o 
   8   0   3        1.63        9.62      8.90 o 
   9   0   3       66.46       89.18     15.32 o 
  10   0   3       51.22       67.96     12.99 o 
  11   0   3      122.88      126.47     16.65 o 
 -11   1   3        0.11        4.71      9.47 o 
 -10   1   3      115.97      138.08     15.71 o 
  -9   1   3       39.38       38.07      9.56 o 
  -8   1   3      113.65      103.41     12.40 o 
  -7   1   3       53.90       51.26      7.08 o 
  -6   1   3       11.62        1.79      6.56 o 
  -5   1   3      329.23      319.76     15.12 o 
  -4   1   3      306.27      282.19     17.49 o 
  -3   1   3     1299.28     1352.01     44.01 o 
  -2   1   3      264.94      253.77      8.89 o 
  -1   1   3      763.08      721.83     18.09 o 
   0   1   3     1362.74     1380.45     23.45 o 
   1   1   3      771.51      729.42     26.51 o 
   2   1   3      251.28      223.22     10.61 o 
   3   1   3     1309.10     1332.26     22.06 o 
   4   1   3      310.04      307.63     10.94 o 
   5   1   3      338.59      327.59     20.28 o 
   6   1   3       12.97        8.10      4.96 o 
   7   1   3       55.65       48.75     10.59 o 
   8   1   3      111.06      119.27     16.41 o 
   9   1   3       39.70       43.51     13.29 o 
  10   1   3      116.37      149.80     18.93 o 
  11   1   3        0.09        2.17      9.67 o 
 -11   2   3       72.85       92.78     14.53 o 
 -10   2   3        7.27        9.45      8.56 o 
  -9   2   3       29.01       20.81      9.77 o 
  -8   2   3       21.36       17.32      7.99 o 
  -7   2   3      202.01      188.87     10.83 o 
  -6   2   3      145.48      152.80      9.26 o 
  -5   2   3      101.31      106.19     12.92 o 
  -4   2   3     1151.09     1180.69     23.54 o 
  -3   2   3      286.93      277.34     10.52 o 
  -2   2   3      471.74      440.93     10.34 o 
  -1   2   3     1700.38     1701.01     23.28 o 
   0   2   3      147.48      145.18      8.29 o 
   1   2   3     1687.54     1714.50     28.87 o 
   2   2   3      476.90      481.41     15.85 o 
   3   2   3      279.29      270.89     10.31 o 
   4   2   3     1155.63     1184.66     17.05 o 
   5   2   3       98.73       97.45      7.20 o 
   6   2   3      143.48      140.34     14.84 o 
   7   2   3      202.88      203.36     18.52 o 
   8   2   3       21.95        8.64      8.00 o 
   9   2   3       31.25       23.56     10.04 o 
  10   2   3        7.08        4.46     12.60 o 
  11   2   3       73.41       98.40     18.03 o 
 -11   3   3        1.48       -2.03     11.51 o 
 -10   3   3       16.64       22.35     10.04 o 
  -9   3   3       47.29       55.04     11.23 o 
  -8   3   3      129.23      136.94     11.50 o 
  -7   3   3       77.97       69.98      7.42 o 
  -6   3   3       80.54       73.09      6.87 o 
  -5   3   3       59.14       55.34      5.94 o 
  -4   3   3      281.02      274.13     11.10 o 
  -3   3   3      795.12      807.20     17.32 o 
  -2   3   3     2023.84     2132.90     30.89 o 
  -1   3   3     2294.88     2388.13     48.87 o 
   0   3   3     2804.04     2795.76     35.30 o 
   1   3   3     2262.95     2363.61     33.12 o 
   2   3   3     2048.65     2073.64     33.26 o 
   3   3   3      788.43      788.37     16.02 o 
   4   3   3      280.59      290.72      9.70 o 
   5   3   3       58.19       53.26      8.09 o 
   6   3   3       80.11       65.09     11.11 o 
   7   3   3       77.71       72.07     12.14 o 
   8   3   3      128.87      140.03     17.31 o 
   9   3   3       46.35       39.72     13.53 o 
  10   3   3       16.85       23.01     12.13 o 
  11   3   3        1.51       -1.45     10.87 o 
 -11   4   3        2.89        4.81     14.94 o 
 -10   4   3       38.55       45.16     11.73 o 
  -9   4   3       13.24        9.08      9.14 o 
  -8   4   3       90.12       83.74     10.13 o 
  -7   4   3      213.03      210.14     11.50 o 
  -6   4   3      182.52      173.66      9.75 o 
  -5   4   3      192.25      174.37      9.24 o 
  -4   4   3      831.57      825.61     23.69 o 
  -3   4   3     1331.26     1360.94     21.18 o 
  -2   4   3      287.42      279.54     10.47 o 
  -1   4   3      958.74     1017.71     18.10 o 
   0   4   3      122.82      118.40      6.50 o 
   1   4   3      985.61     1038.12     57.04 o 
   2   4   3      274.25      261.02     11.38 o 
   3   4   3     1335.03     1351.14     21.91 o 
   4   4   3      809.93      877.91     21.00 o 
   5   4   3      189.91      191.89     13.14 o 
   6   4   3      186.17      187.02     17.39 o 
   7   4   3      210.44      215.53     20.92 o 
   8   4   3       89.58       85.86     15.28 o 
   9   4   3       13.44       19.74     12.28 o 
  10   4   3       36.75       54.18     16.05 o 
  11   4   3        2.97      -13.71      9.99 o 
 -11   5   3        7.42        4.49     11.41 o 
 -10   5   3       31.69       30.60     15.31 o 
  -9   5   3       97.77      102.20     13.33 o 
  -8   5   3       18.78       13.13      5.98 o 
  -7   5   3      179.60      183.88     10.75 o 
  -6   5   3       74.90       63.99      6.82 o 
  -5   5   3     1031.21     1024.62     23.84 o 
  -4   5   3      936.16      906.35     17.99 o 
  -3   5   3     1019.64     1016.08     28.63 o 
  -2   5   3       10.96       11.39      2.53 o 
  -1   5   3      259.46      275.57     10.81 o 
   0   5   3     1138.76     1234.18     39.59 o 
   1   5   3      270.54      269.21     24.15 o 
   2   5   3        9.47        8.99      3.95 o 
   3   5   3     1025.05     1049.28     34.41 o 
   4   5   3      942.14      963.91     19.86 o 
   5   5   3     1022.46     1048.73     27.12 o 
   6   5   3       73.16       84.21     12.58 o 
   7   5   3      179.93      199.52     19.75 o 
   8   5   3       19.09       11.13     10.45 o 
   9   5   3       95.78      119.48     18.06 o 
  10   5   3       32.19       35.03     12.42 o 
  11   5   3        7.30       12.47     15.56 o 
 -10   6   3       28.45       24.27     13.43 o 
  -9   6   3        1.99        4.77      9.15 o 
  -8   6   3      195.49      188.02     15.54 o 
  -7   6   3      160.87      155.39     10.05 o 
  -6   6   3      831.82      856.35     20.75 o 
  -5   6   3      177.85      164.41      9.05 o 
  -4   6   3      557.38      576.36     14.56 o 
  -3   6   3       83.67       77.93      5.37 o 
  -2   6   3       50.97       47.48      5.29 o 
  -1   6   3      570.39      574.15     18.35 o 
   0   6   3     2044.23     2055.35     33.45 o 
   1   6   3      568.44      567.67     38.62 o 
   2   6   3       52.93       57.88      7.17 o 
   3   6   3       76.88       79.17      6.74 o 
   4   6   3      566.99      564.49     20.07 o 
   5   6   3      182.44      194.04     12.77 o 
   6   6   3      840.58      910.12     38.17 o 
   7   6   3      158.94      155.59     18.74 o 
   8   6   3      197.22      210.91     21.07 o 
   9   6   3        1.82        8.48     11.08 o 
  10   6   3       28.88       22.27     14.81 o 
 -10   7   3        7.46       25.87     14.65 o 
  -9   7   3       44.88       40.26     14.75 o 
  -8   7   3      197.15      184.86     15.79 o 
  -7   7   3      147.16      162.80     12.19 o 
  -6   7   3       83.67       79.63     10.91 o 
  -5   7   3      306.99      276.43     11.19 o 
  -4   7   3      168.82      170.84      8.15 o 
  -3   7   3      361.52      342.49      9.60 o 
  -2   7   3     2057.77     2136.61     65.41 o 
  -1   7   3      212.74      196.96      9.45 o 
   0   7   3      368.29      335.68      8.93 o 
   1   7   3      215.18      193.47     13.36 o 
   2   7   3     2029.10     2163.13    108.26 o 
   3   7   3      354.14      375.94     13.65 o 
   4   7   3      162.33      168.85      9.53 o 
   5   7   3      300.10      295.12     15.83 o 
   6   7   3       85.28       85.69     13.01 o 
   7   7   3      149.91      142.16     18.02 o 
   8   7   3      193.79      204.92     22.37 o 
   9   7   3       44.67       30.62     14.47 o 
  10   7   3        6.92        5.15     11.09 o 
 -10   8   3       35.57       34.32     13.76 o 
  -9   8   3       19.03       26.86     11.24 o 
  -8   8   3        7.80       12.43      7.40 o 
  -7   8   3       48.75       50.98      8.51 o 
  -6   8   3      210.26      196.51     12.74 o 
  -5   8   3      142.10      133.25     10.05 o 
  -4   8   3      390.43      389.64     17.12 o 
  -3   8   3      127.21      100.15      9.26 o 
  -2   8   3      158.28      151.83      9.62 o 
  -1   8   3     1012.93     1010.65     21.12 o 
   0   8   3      694.44      716.95     13.40 o 
   1   8   3     1018.23     1017.49     30.64 o 
   2   8   3      158.12      153.60     12.55 o 
   3   8   3      128.12      119.12      8.45 o 
   4   8   3      388.03      407.73     15.20 o 
   5   8   3      144.04      162.60     12.65 o 
   6   8   3      206.13      216.27     14.96 o 
   7   8   3       49.52       49.49     14.21 o 
   8   8   3        7.30       10.88     11.90 o 
   9   8   3       19.16       26.67     12.79 o 
  10   8   3       35.59       40.56     14.76 o 
 -10   9   3       16.61       17.23     11.20 o 
  -9   9   3      104.51      119.00     19.65 o 
  -8   9   3       23.91       32.09      9.99 o 
  -7   9   3       18.46       18.60      6.42 o 
  -6   9   3       43.93       43.36      7.68 o 
  -5   9   3      211.46      198.83     13.75 o 
  -4   9   3       45.16       37.51      6.94 o 
  -3   9   3      187.23      194.65     11.99 o 
  -2   9   3      591.52      581.91     18.34 o 
  -1   9   3      303.39      303.19     16.47 o 
   0   9   3     1315.46     1301.52     19.41 o 
   1   9   3      300.50      311.79     17.96 o 
   2   9   3      595.63      599.99     24.68 o 
   3   9   3      184.51      179.19     11.94 o 
   4   9   3       44.08       45.59      6.40 o 
   5   9   3      212.06      225.48     15.19 o 
   6   9   3       43.05       50.40      8.84 o 
   7   9   3       18.09       23.54     10.70 o 
   8   9   3       24.38       32.13     13.72 o 
   9   9   3      102.66      107.22     18.72 o 
  10   9   3       17.05       18.59     13.50 o 
 -10  10   3       19.85       22.69     20.40 o 
  -9  10   3       17.00       11.45     17.70 o 
  -8  10   3      117.41      106.80     15.88 o 
  -7  10   3      133.38      126.49     13.18 o 
  -6  10   3       55.56       49.22      8.89 o 
  -5  10   3       90.09       81.93     10.04 o 
  -4  10   3      124.25      111.03     10.06 o 
  -3  10   3      346.29      334.26     22.89 o 
  -2  10   3      153.57      135.49      9.92 o 
  -1  10   3      801.75      816.83     20.00 o 
   0  10   3      364.28      345.03     19.77 o 
   1  10   3      824.08      864.41     41.53 o 
   2  10   3      152.88      143.77     13.64 o 
   3  10   3      353.40      357.60     17.75 o 
   4  10   3      123.67      117.77      9.58 o 
   5  10   3       90.03       82.24     10.44 o 
   6  10   3       54.11       51.35      9.77 o 
   7  10   3      135.40      174.89     33.62 o 
   8  10   3      117.57      118.87     19.28 o 
   9  10   3       17.58       14.03     11.23 o 
  10  10   3       19.82       26.23     14.85 o 
  -9  11   3       22.89       22.07     18.32 o 
  -8  11   3       56.71       69.90     14.43 o 
  -7  11   3      132.39      133.12     15.95 o 
  -6  11   3      109.71       90.10     10.45 o 
  -5  11   3      199.69      193.91     14.00 o 
  -4  11   3       52.90       41.56      7.65 o 
  -3  11   3       65.03       63.77      8.27 o 
  -2  11   3      547.65      523.19     18.60 o 
  -1  11   3       59.18       58.15      9.83 o 
   0  11   3      278.96      259.42     18.55 o 
   1  11   3       58.04       62.06     10.06 o 
   2  11   3      544.67      550.70     26.01 o 
   3  11   3       67.76       65.72      9.14 o 
   4  11   3       50.19       43.60      8.45 o 
   5  11   3      196.33      181.19     14.76 o 
   6  11   3      112.57      113.69     16.59 o 
   7  11   3      132.45      150.15     19.50 o 
   8  11   3       56.15       52.94     13.57 o 
   9  11   3       23.34       20.46     12.06 o 
  -9  12   3       59.78       70.78     22.28 o 
  -8  12   3        3.49        1.24     10.04 o 
  -7  12   3       89.88       95.84     14.30 o 
  -6  12   3       70.15       56.24      9.71 o 
  -5  12   3       81.85       72.30     11.81 o 
  -4  12   3        4.87       -3.38      5.80 o 
  -3  12   3      428.62      406.12     18.26 o 
  -2  12   3       31.88       25.32      9.13 o 
  -1  12   3      739.06      711.25     31.50 o 
   0  12   3      138.44      115.58     13.95 o 
   1  12   3      730.93      738.96     58.50 o 
   2  12   3       33.13       30.24      9.43 o 
   3  12   3      419.14      400.59     19.78 o 
   4  12   3        4.63       11.79      6.63 o 
   5  12   3       82.35       63.55     10.00 o 
   6  12   3       71.68       86.19     11.90 o 
   7  12   3       87.00      107.66     17.70 o 
   8  12   3        4.08       -0.81      8.95 o 
   9  12   3       58.36       73.95     17.64 o 
  -9  13   3       12.33       22.48     19.57 o 
  -8  13   3       57.32       38.72     11.99 o 
  -7  13   3       34.23       35.39     10.36 o 
  -6  13   3        7.68        3.95      6.97 o 
  -5  13   3       63.67       62.74     10.02 o 
  -4  13   3      417.75      329.58     43.72 o 
  -3  13   3       38.73       42.03     11.16 o 
  -2  13   3     1200.69     1221.88     71.30 o 
  -1  13   3      460.62      409.83     25.08 o 
   0  13   3        2.92        6.72      7.21 o 
   1  13   3      463.91      508.05     27.63 o 
   2  13   3     1214.65     1231.51     41.91 o 
   3  13   3       40.25       36.73      7.78 o 
   4  13   3      422.03      447.24     21.68 o 
   5  13   3       60.35       59.30     12.57 o 
   6  13   3        7.65        2.96      7.36 o 
   7  13   3       33.74       16.82     13.40 o 
   8  13   3       57.49       61.48     15.66 o 
   9  13   3       12.54        9.79     12.86 o 
  -8  14   3       16.90        5.68     10.80 o 
  -7  14   3       23.75       23.03     10.32 o 
  -6  14   3      131.40      112.06     13.29 o 
  -5  14   3       72.94       65.64     13.13 o 
  -4  14   3      372.99      346.84     34.98 o 
  -3  14   3       37.54       37.95     10.95 o 
  -2  14   3      453.86      436.24     27.57 o 
  -1  14   3      126.36      111.94     14.69 o 
   0  14   3     2693.92     2691.14     63.95 o 
   1  14   3      126.74      129.66     15.46 o 
   2  14   3      458.64      448.98     26.33 o 
   3  14   3       35.39       34.12      8.85 o 
   4  14   3      372.21      390.93     20.91 o 
   5  14   3       71.22       53.49     11.55 o 
   6  14   3      129.42      147.52     18.71 o 
   7  14   3       23.48       17.21     12.39 o 
   8  14   3       17.21       16.31     22.80 o 
  -8  15   3       16.31        4.58     11.03 o 
  -7  15   3       26.74       17.07     16.65 o 
  -6  15   3       12.14       26.90     12.24 o 
  -5  15   3       97.77       87.72     15.65 o 
  -4  15   3       80.32       86.64     14.88 o 
  -3  15   3      509.74      538.03     31.44 o 
  -2  15   3      426.30      400.71     26.76 o 
  -1  15   3       72.17       81.42     14.62 o 
   0  15   3       24.04       11.57      9.03 o 
   1  15   3       69.89       69.09     14.26 o 
   2  15   3      426.31      417.22     22.07 o 
   3  15   3      512.64      559.40     33.10 o 
   4  15   3       78.58       87.87     14.18 o 
   5  15   3      101.34      116.00     16.59 o 
   6  15   3       12.72        6.67     11.12 o 
   7  15   3       27.23       29.35     17.90 o 
   8  15   3       16.43       29.06     20.30 o 
  -7  16   3       33.59       35.39     15.82 o 
  -6  16   3        1.19       -2.80      8.02 o 
  -5  16   3        6.19       10.61     11.17 o 
  -4  16   3      131.39      140.52     18.53 o 
  -3  16   3       10.38        7.74      8.60 o 
  -2  16   3      167.76      191.36     20.24 o 
  -1  16   3       24.96       26.23     14.57 o 
   0  16   3       46.31       31.38     12.88 o 
   1  16   3       26.26       21.93     10.45 o 
   2  16   3      164.53      169.86     15.84 o 
   3  16   3       10.99        7.07      7.17 o 
   4  16   3      130.26      155.01     15.12 o 
   5  16   3        5.64        1.62      7.47 o 
   6  16   3        1.04        5.48     12.49 o 
   7  16   3       33.23       41.64     23.94 o 
  -7  17   3        1.04        4.16     14.57 o 
  -6  17   3       61.00       69.38     15.76 o 
  -5  17   3       30.57       34.67     11.26 o 
  -4  17   3       66.28       74.03     18.53 o 
  -3  17   3      227.58      246.99     24.27 o 
  -2  17   3       51.56       33.35     11.54 o 
  -1  17   3       89.41      103.30     15.73 o 
   0  17   3       10.95        2.39      9.20 o 
   1  17   3       88.19       95.63     16.01 o 
   2  17   3       52.14       52.60     10.32 o 
   3  17   3      225.21      223.85     24.40 o 
   4  17   3       66.08       79.44     12.80 o 
   5  17   3       31.29       46.79     13.72 o 
   6  17   3       60.56       55.57     13.72 o 
   7  17   3        1.24       33.31     22.48 o 
  -6  18   3       27.77       32.65     15.82 o 
  -5  18   3       61.18       70.61     16.09 o 
  -4  18   3       92.41      102.81     17.44 o 
  -3  18   3       68.50       69.79     15.35 o 
  -2  18   3       23.86       14.31     10.99 o 
  -1  18   3       13.26        7.76      9.99 o 
   0  18   3      187.38      216.19     22.08 o 
   1  18   3       13.21       20.45      9.85 o 
   2  18   3       23.57       43.38      9.99 o 
   3  18   3       68.12       58.59     11.52 o 
   4  18   3       93.09       97.59     14.09 o 
   5  18   3       61.87       65.06     14.57 o 
   6  18   3       27.70       25.61     15.41 o 
  -5  19   3       59.18       59.70     14.87 o 
  -4  19   3       52.12       47.38     29.15 o 
  -3  19   3        4.61        4.20     10.31 o 
  -2  19   3       13.89       12.56      9.85 o 
  -1  19   3       64.04       51.04     13.74 o 
   0  19   3       52.07       45.15     14.25 o 
   1  19   3       64.11       68.82     14.26 o 
   2  19   3       13.80        8.37      8.99 o 
   3  19   3        4.36        8.05     10.11 o 
   4  19   3       53.28       50.07     13.86 o 
   5  19   3       58.59       55.63     14.26 o 
  -4  20   3       29.48       21.88     11.54 o 
  -3  20   3       76.92       89.37     17.26 o 
  -2  20   3       16.63        8.21     11.05 o 
  -1  20   3       45.83       60.71     15.38 o 
   0  20   3      105.59      114.87     19.80 o 
   1  20   3       45.03       43.34     10.55 o 
   2  20   3       16.56       12.97      8.98 o 
   3  20   3       76.16       85.85     14.03 o 
   4  20   3       29.67       50.59     21.44 o 
  -2  21   3      147.54      189.89     24.51 o 
  -1  21   3        4.13       10.98     10.90 o 
   0  21   3      123.68      152.11     21.56 o 
   1  21   3        3.89        8.32      8.82 o 
   2  21   3      145.23      187.84     18.78 o 
   0   0   4     1737.85     1795.19     58.29 o 
   1   0   4       44.98       34.31      4.62 o 
   2   0   4       28.14       35.97      5.82 o 
   3   0   4       21.03       12.29      4.08 o 
   4   0   4      145.28      134.85      8.38 o 
   5   0   4      134.58      120.83     10.82 o 
   6   0   4      176.63      207.09     18.46 o 
   7   0   4      143.40      137.20     13.04 o 
   8   0   4       81.67       91.69     12.30 o 
   9   0   4      174.72      210.80     18.25 o 
  10   0   4       47.04       68.90     14.08 o 
  11   0   4       78.38       91.13     14.83 o 
 -11   1   4        6.50       20.53     12.53 o 
 -10   1   4       92.49      144.18     17.45 o 
  -9   1   4       66.01       69.08     11.52 o 
  -8   1   4      107.40      113.55      9.93 o 
  -7   1   4        5.06        3.38      6.41 o 
  -6   1   4       76.09       48.89      8.08 o 
  -5   1   4      120.43      125.63     10.90 o 
  -4   1   4      731.47      725.55     17.73 o 
  -3   1   4      814.49      783.05     18.11 o 
  -2   1   4      660.62      650.58     16.62 o 
  -1   1   4     1439.84     1454.89     29.69 o 
   0   1   4     1249.75     1246.75     26.02 o 
   1   1   4     1457.17     1495.44     26.31 o 
   2   1   4      639.12      619.19     19.63 o 
   3   1   4      812.00      768.22     18.79 o 
   4   1   4      720.35      753.70     19.09 o 
   5   1   4      118.93      101.44      8.55 o 
   6   1   4       77.85       55.39      8.57 o 
   7   1   4        4.99        5.75      6.75 o 
   8   1   4      105.92      116.72     15.60 o 
   9   1   4       66.02       84.23     16.15 o 
  10   1   4       92.72      109.31     19.55 o 
  11   1   4        6.15        4.04      9.94 o 
 -10   2   4        3.19        3.30     10.66 o 
  -9   2   4       40.48       32.49     10.06 o 
  -8   2   4       22.11       11.81      6.26 o 
  -7   2   4      113.37       98.11      8.98 o 
  -6   2   4       22.07       13.32      6.20 o 
  -5   2   4        4.15        2.35      4.55 o 
  -4   2   4      588.40      600.70     26.50 o 
  -3   2   4     1183.46     1186.01     33.73 o 
  -2   2   4      479.86      448.67     12.04 o 
  -1   2   4     1815.75     1835.33     27.68 o 
   0   2   4      424.88      424.13     15.36 o 
   1   2   4     1777.39     1853.25     29.91 o 
   2   2   4      473.60      447.59     22.23 o 
   3   2   4     1182.83     1257.25     25.14 o 
   4   2   4      585.74      582.68     14.20 o 
   5   2   4        3.95       -0.02      3.94 o 
   6   2   4       22.01       15.44      6.73 o 
   7   2   4      110.66      124.55     16.12 o 
   8   2   4       21.86       14.17     11.15 o 
   9   2   4       42.67       52.78     12.70 o 
  10   2   4        3.00       -4.45      8.86 o 
 -10   3   4       17.58       15.46     13.59 o 
  -9   3   4       14.07       16.86      9.17 o 
  -8   3   4       29.04       30.93      7.20 o 
  -7   3   4       84.34       76.53      7.75 o 
  -6   3   4       49.55       51.16      6.78 o 
  -5   3   4      191.76      185.10     10.09 o 
  -4   3   4        0.30       -0.89      3.69 o 
  -3   3   4     2157.56     2211.85     31.56 o 
  -2   3   4     1310.70     1348.27     21.36 o 
  -1   3   4     2343.05     2431.71     42.25 o 
   0   3   4     2268.46     2370.01     52.02 o 
   1   3   4     2318.22     2395.78     48.35 o 
   2   3   4     1314.74     1329.59     29.88 o 
   3   3   4     2142.82     2138.63     38.29 o 
   4   3   4        0.42        1.42      3.15 o 
   5   3   4      193.76      179.24     12.10 o 
   6   3   4       48.99       35.62     10.29 o 
   7   3   4       84.10       62.63     13.04 o 
   8   3   4       28.71       37.12     12.22 o 
   9   3   4       13.65       16.19     10.14 o 
  10   3   4       17.72       11.15     10.30 o 
 -10   4   4        3.56       12.25     12.63 o 
  -9   4   4        4.54        0.95      9.49 o 
  -8   4   4       13.54       -0.42      8.45 o 
  -7   4   4       84.20       77.40      8.25 o 
  -6   4   4      116.40      127.19      9.46 o 
  -5   4   4      121.32      106.40      8.07 o 
  -4   4   4      137.83      134.88      8.07 o 
  -3   4   4      106.00      111.16      7.01 o 
  -2   4   4       83.88       73.82      5.35 o 
  -1   4   4     1552.83     1517.26     25.42 o 
   0   4   4      305.22      280.79     17.11 o 
   1   4   4     1551.47     1540.90     37.43 o 
   2   4   4       77.19       66.17      7.06 o 
   3   4   4      109.71      117.08      9.85 o 
   4   4   4      135.00      129.42      8.10 o 
   5   4   4      118.00      115.50     10.26 o 
   6   4   4      117.21      114.29     19.36 o 
   7   4   4       82.90       86.82     14.25 o 
   8   4   4       13.70        9.37     11.70 o 
   9   4   4        4.47       15.11     10.77 o 
  10   4   4        3.26       -3.04     10.10 o 
 -10   5   4       12.51       19.61     15.08 o 
  -9   5   4       80.39       79.28     17.89 o 
  -8   5   4        7.06        3.05      8.23 o 
  -7   5   4       58.67       60.09      8.91 o 
  -6   5   4        3.46       -0.59      4.87 o 
  -5   5   4      553.65      543.52     16.19 o 
  -4   5   4      142.93      129.76      7.79 o 
  -3   5   4      929.82      945.90     17.70 o 
  -2   5   4      746.20      760.07     14.12 o 
  -1   5   4       27.66       32.56      4.59 o 
   0   5   4      253.30      267.72     16.77 o 
   1   5   4       30.20       32.70      7.44 o 
   2   5   4      739.19      784.08     29.25 o 
   3   5   4      946.37      962.67     21.59 o 
   4   5   4      144.94      135.88      8.68 o 
   5   5   4      567.43      612.96     22.79 o 
   6   5   4        4.23        5.98      8.50 o 
   7   5   4       56.58       57.57     13.65 o 
   8   5   4        7.72       11.60     15.82 o 
   9   5   4       79.63       73.32     15.77 o 
  10   5   4       12.58       23.80     15.03 o 
 -10   6   4        9.79       16.61     14.47 o 
  -9   6   4       43.46       48.15     29.98 o 
  -8   6   4       60.74       76.37     12.01 o 
  -7   6   4      278.34      282.15     16.06 o 
  -6   6   4      922.10      961.85     43.18 o 
  -5   6   4      319.14      311.32     15.87 o 
  -4   6   4      617.01      599.76     19.99 o 
  -3   6   4      178.43      169.18      7.66 o 
  -2   6   4      132.99      112.47      6.66 o 
  -1   6   4       89.99       78.13      4.21 o 
   0   6   4     1955.84     2131.03     73.49 o 
   1   6   4       89.39       88.06     10.52 o 
   2   6   4      133.46      113.08     11.15 o 
   3   6   4      176.39      156.39      9.41 o 
   4   6   4      626.96      630.70     18.15 o 
   5   6   4      319.73      347.80     19.17 o 
   6   6   4      933.15      964.83     40.60 o 
   7   6   4      278.46      283.78     24.29 o 
   8   6   4       59.67       80.35     15.12 o 
   9   6   4       42.74       48.21     15.13 o 
  10   6   4        9.98       16.10     11.99 o 
 -10   7   4       10.58       10.45     14.46 o 
  -9   7   4       38.05       41.86     15.32 o 
  -8   7   4      142.24      146.34     15.20 o 
  -7   7   4      321.16      347.35     17.78 o 
  -6   7   4      183.35      175.28     12.75 o 
  -5   7   4      357.01      358.43     18.00 o 
  -4   7   4      289.69      258.13     13.53 o 
  -3   7   4       80.97       72.47      7.22 o 
  -2   7   4      585.70      554.19     20.41 o 
  -1   7   4      163.36      157.96      9.58 o 
   0   7   4      351.32      351.14     19.86 o 
   1   7   4      162.87      158.60     13.05 o 
   2   7   4      578.92      583.24     23.63 o 
   3   7   4       79.45       74.40      7.29 o 
   4   7   4      286.80      274.00     12.81 o 
   5   7   4      352.11      340.98     18.37 o 
   6   7   4      182.43      202.44     20.27 o 
   7   7   4      322.46      395.61     29.16 o 
   8   7   4      140.25      152.43     19.87 o 
   9   7   4       38.56       58.23     16.41 o 
  10   7   4       10.18       17.79     15.68 o 
 -10   8   4        6.44        2.44     13.52 o 
  -9   8   4        6.91       12.10      9.63 o 
  -8   8   4       18.17       23.60      9.91 o 
  -7   8   4       96.42       92.99     10.23 o 
  -6   8   4      215.95      224.06     14.36 o 
  -5   8   4      228.82      221.25     13.44 o 
  -4   8   4       44.58       40.09      6.55 o 
  -3   8   4      146.64      156.62     11.67 o 
  -2   8   4      279.68      268.33     13.51 o 
  -1   8   4      482.93      459.33     15.98 o 
   0   8   4        0.31       -2.78      5.24 o 
   1   8   4      482.40      455.61     22.17 o 
   2   8   4      277.90      270.57     17.34 o 
   3   8   4      148.34      162.31     14.46 o 
   4   8   4       42.40       43.23      7.10 o 
   5   8   4      230.66      231.17     19.80 o 
   6   8   4      211.07      236.01     21.98 o 
   7   8   4       95.92      106.57     17.19 o 
   8   8   4       16.94       13.59     13.10 o 
   9   8   4        7.19       17.63     10.67 o 
  10   8   4        6.22       15.56     13.86 o 
  -9   9   4       14.11       16.39     14.52 o 
  -8   9   4       23.49       13.68      9.97 o 
  -7   9   4        6.52        4.13      6.78 o 
  -6   9   4      145.70      139.12     12.06 o 
  -5   9   4      256.76      258.52     16.09 o 
  -4   9   4       41.88       37.80      7.13 o 
  -3   9   4       19.89       15.49      5.71 o 
  -2   9   4      917.03      877.67     23.86 o 
  -1   9   4      292.40      282.36     19.19 o 
   0   9   4      612.80      602.03     26.99 o 
   1   9   4      297.40      294.44     18.82 o 
   2   9   4      907.85      852.88     30.70 o 
   3   9   4       20.20       15.54      6.06 o 
   4   9   4       41.67       39.34      6.86 o 
   5   9   4      253.59      256.73     17.24 o 
   6   9   4      142.71      140.95     17.96 o 
   7   9   4        5.97       16.63     10.85 o 
   8   9   4       23.79       12.01     13.65 o 
   9   9   4       14.38       26.42     11.65 o 
  -9  10   4       38.58       23.53     18.53 o 
  -8  10   4       41.66       41.64     17.90 o 
  -7  10   4       53.45       44.80      9.06 o 
  -6  10   4       38.25       37.37      8.79 o 
  -5  10   4       57.90       64.37     11.29 o 
  -4  10   4      250.47      236.35     14.85 o 
  -3  10   4      158.81      139.76     11.40 o 
  -2  10   4      201.61      231.60     33.83 o 
  -1  10   4     1154.56     1128.13     38.63 o 
   0  10   4      100.78       83.44     13.64 o 
   1  10   4     1153.81     1139.43     37.22 o 
   2  10   4      198.04      214.05     17.18 o 
   3  10   4      158.84      145.82     12.37 o 
   4  10   4      249.93      264.16     15.62 o 
   5  10   4       59.19       61.20     10.75 o 
   6  10   4       37.18       50.56     14.70 o 
   7  10   4       55.90       74.39     14.79 o 
   8  10   4       41.55       52.36     18.53 o 
   9  10   4       39.11       51.53     24.25 o 
  -9  11   4        4.72       -7.70     15.41 o 
  -8  11   4       74.28       71.35     13.61 o 
  -7  11   4       26.22       28.84      8.81 o 
  -6  11   4       76.54       69.02     11.12 o 
  -5  11   4       72.30       65.05      9.91 o 
  -4  11   4      169.11      146.43     12.80 o 
  -3  11   4      230.34      208.07     19.28 o 
  -2  11   4      350.06      320.11     22.22 o 
  -1  11   4       20.10       14.67      8.15 o 
   0  11   4      134.55      130.25     14.72 o 
   1  11   4       20.00       14.87      7.97 o 
   2  11   4      340.85      352.82     22.04 o 
   3  11   4      232.63      232.59     15.79 o 
   4  11   4      165.64      149.93     13.14 o 
   5  11   4       71.16       61.80     11.21 o 
   6  11   4       79.09       95.03     16.44 o 
   7  11   4       24.55       26.47     12.45 o 
   8  11   4       74.79       76.23     18.78 o 
   9  11   4        4.71       24.28     16.40 o 
  -9  12   4       35.15       36.43     21.03 o 
  -8  12   4        7.36       15.63      9.99 o 
  -7  12   4       46.41       36.99      9.06 o 
  -6  12   4       52.17       46.16     10.26 o 
  -5  12   4        6.32       -0.41      9.56 o 
  -4  12   4        4.93        0.14      7.28 o 
  -3  12   4      284.27      300.11     23.03 o 
  -2  12   4      415.18      388.86     24.79 o 
  -1  12   4      247.70      231.48     20.13 o 
   0  12   4      766.27      710.98     40.70 o 
   1  12   4      241.65      222.03     18.82 o 
   2  12   4      419.23      433.49     25.19 o 
   3  12   4      283.15      313.73     18.25 o 
   4  12   4        4.41        4.49      6.17 o 
   5  12   4        6.31        7.61      8.14 o 
   6  12   4       54.71       47.34     13.82 o 
   7  12   4       45.06       36.44     12.36 o 
   8  12   4        7.96       13.10     12.79 o 
   9  12   4       34.58       47.75     16.71 o 
  -8  13   4       41.13       19.99     17.49 o 
  -7  13   4       51.66       46.37     12.45 o 
  -6  13   4        7.23       10.60     10.42 o 
  -5  13   4       58.23       74.17     14.60 o 
  -4  13   4      368.03      316.91     24.56 o 
  -3  13   4       66.96       52.48     12.29 o 
  -2  13   4      510.02      494.63     29.00 o 
  -1  13   4       40.36       31.87     10.37 o 
   0  13   4        0.56        4.24      9.94 o 
   1  13   4       40.40       35.77     19.47 o 
   2  13   4      519.87      563.43     29.76 o 
   3  13   4       64.74       68.32     10.76 o 
   4  13   4      374.87      359.94     20.06 o 
   5  13   4       58.90       56.55     12.52 o 
   6  13   4        7.03       -5.20     12.70 o 
   7  13   4       51.13       45.39     13.32 o 
   8  13   4       41.67       38.97     15.27 o 
  -8  14   4        4.29       13.53     14.99 o 
  -7  14   4       15.03       16.72     10.82 o 
  -6  14   4      115.53      122.81     18.57 o 
  -5  14   4      128.19      119.08     17.18 o 
  -4  14   4      223.24      233.81     23.63 o 
  -3  14   4       18.53       35.03     11.77 o 
  -2  14   4      478.09      479.11     29.64 o 
  -1  14   4      180.86      175.73     18.14 o 
   0  14   4      938.84     1052.40     42.09 o 
   1  14   4      180.11      170.02     18.91 o 
   2  14   4      483.98      470.08     38.72 o 
   3  14   4       17.94       11.76      8.54 o 
   4  14   4      223.06      233.84     17.33 o 
   5  14   4      127.41      139.70     23.42 o 
   6  14   4      113.10      100.53     43.41 o 
   7  14   4       14.92       28.73     17.07 o 
   8  14   4        4.55       16.50     16.24 o 
  -7  15   4        6.04      -16.45     12.49 o 
  -6  15   4       14.53       -1.62     10.50 o 
  -5  15   4       63.15       53.15     21.76 o 
  -4  15   4       65.58       66.43     15.62 o 
  -3  15   4      445.15      456.53     30.21 o 
  -2  15   4      163.50      156.26     19.41 o 
  -1  15   4      110.75      126.35     16.92 o 
   0  15   4       76.95       83.69     13.65 o 
   1  15   4      107.15      118.92     16.19 o 
   2  15   4      161.87      129.35     16.04 o 
   3  15   4      446.03      492.64     30.91 o 
   4  15   4       64.24       57.24     13.15 o 
   5  15   4       64.04       56.19     13.43 o 
   6  15   4       14.54       14.57     16.45 o 
   7  15   4        6.10        8.95     15.20 o 
  -7  16   4       10.70        9.16     12.28 o 
  -6  16   4       17.83        3.38      9.36 o 
  -5  16   4        1.52        4.82     11.75 o 
  -4  16   4      226.43      249.05     25.23 o 
  -3  16   4        3.16        7.89     14.26 o 
  -2  16   4      155.66      176.62     21.16 o 
  -1  16   4       13.18       11.68     10.25 o 
   0  16   4       48.61       36.84     11.45 o 
   1  16   4       13.24       18.02     11.37 o 
   2  16   4      152.57      184.34     34.77 o 
   3  16   4        2.50        4.87      7.26 o 
   4  16   4      222.50      222.74     23.04 o 
   5  16   4        1.55       -5.55     10.47 o 
   6  16   4       17.81       15.80     10.36 o 
  -6  17   4       18.36       19.85     11.40 o 
  -5  17   4       19.79       24.78     11.80 o 
  -4  17   4       18.52       11.03     10.66 o 
  -3  17   4      273.05      296.33     26.71 o 
  -2  17   4       44.40       43.94     12.36 o 
  -1  17   4       41.55       34.30     12.41 o 
   0  17   4       10.83        7.36     10.30 o 
   1  17   4       42.55       33.93     11.87 o 
   2  17   4       45.15       64.30     11.69 o 
   3  17   4      272.72      300.81     26.25 o 
   4  17   4       17.60       21.40     12.50 o 
   5  17   4       19.62       10.13     12.25 o 
   6  17   4       18.32       19.22     12.00 o 
  -5  18   4       18.87       -1.62     10.72 o 
  -4  18   4       49.45       41.53     13.98 o 
  -3  18   4       53.98       72.36     15.66 o 
  -2  18   4       39.25       38.05     13.93 o 
  -1  18   4        5.88        1.89      9.56 o 
   0  18   4       14.96       22.21     11.94 o 
   1  18   4        6.29       -0.18      9.58 o 
   2  18   4       41.28       48.93     11.59 o 
   3  18   4       53.44       61.93     12.55 o 
   4  18   4       49.56       54.58     16.13 o 
   5  18   4       19.05       21.17     12.03 o 
  -4  19   4       41.10       45.21     14.45 o 
  -3  19   4       15.88       19.58     14.85 o 
  -2  19   4       11.45        4.97     13.24 o 
  -1  19   4        5.73        9.03     14.47 o 
   0  19   4       10.15        1.19     12.66 o 
   1  19   4        5.35        5.07      9.05 o 
   2  19   4       12.21       15.29      9.48 o 
   3  19   4       15.52       17.28     10.58 o 
   4  19   4       42.14       48.21     13.65 o 
  -3  20   4       32.29       55.73     15.91 o 
  -2  20   4       23.08       17.60     13.10 o 
  -1  20   4       18.81       16.23     11.53 o 
   0  20   4       24.05       37.76     13.74 o 
   1  20   4       18.56       16.91     13.95 o 
   2  20   4       23.06       19.58      9.62 o 
   3  20   4       32.79       44.05     11.14 o 
   0   0   5        2.42        1.25      7.49 o 
   1   0   5        9.42        6.25      4.31 o 
   2   0   5       21.84       17.97      4.00 o 
   3   0   5      152.56      159.94      9.85 o 
   4   0   5      379.91      411.61     15.59 o 
   5   0   5      235.34      256.24     16.02 o 
   6   0   5      115.90      111.38     12.36 o 
   7   0   5       25.55       22.08      8.61 o 
   8   0   5       91.55       95.79     12.44 o 
   9   0   5      146.91      183.64     17.93 o 
  10   0   5       58.14       65.65     13.53 o 
 -10   1   5       40.88       52.01     15.55 o 
  -9   1   5       66.55       81.41     13.13 o 
  -8   1   5      171.76      179.42     14.31 o 
  -7   1   5       51.85       49.29      8.68 o 
  -6   1   5      122.26      102.62     11.11 o 
  -5   1   5      312.21      313.69     17.36 o 
  -4   1   5      279.31      273.96     12.62 o 
  -3   1   5      348.47      330.93     13.32 o 
  -2   1   5      205.12      198.58      8.43 o 
  -1   1   5       64.37       51.70      7.33 o 
   0   1   5       17.19        4.41      5.02 o 
   1   1   5       63.76       54.27      6.47 o 
   2   1   5      206.12      217.41     13.89 o 
   3   1   5      349.00      357.39     14.66 o 
   4   1   5      279.44      262.93     12.91 o 
   5   1   5      308.99      302.27     17.97 o 
   6   1   5      122.21      114.22     11.73 o 
   7   1   5       51.29       45.69      9.81 o 
   8   1   5      169.38      203.21     21.06 o 
   9   1   5       66.65       85.31     15.99 o 
  10   1   5       40.08       57.86     16.93 o 
 -10   2   5        2.99       14.24     14.40 o 
  -9   2   5       37.13       35.34     16.04 o 
  -8   2   5       15.97        9.75      8.53 o 
  -7   2   5       43.96       40.04      8.11 o 
  -6   2   5       27.68       21.34      7.10 o 
  -5   2   5       54.97       52.23      7.94 o 
  -4   2   5      369.87      364.30     12.95 o 
  -3   2   5      600.30      610.78     19.99 o 
  -2   2   5     1023.76      993.72     23.45 o 
  -1   2   5      396.35      376.89     16.91 o 
   0   2   5      295.88      273.31     13.87 o 
   1   2   5      392.20      395.05     15.53 o 
   2   2   5     1018.28      994.99     28.21 o 
   3   2   5      593.33      615.25     19.54 o 
   4   2   5      373.18      370.10     15.59 o 
   5   2   5       56.30       64.77      9.33 o 
   6   2   5       27.51       23.34      8.51 o 
   7   2   5       42.47       39.51     11.47 o 
   8   2   5       15.23        5.23      9.89 o 
   9   2   5       38.01       47.50     15.13 o 
  10   2   5        2.88        6.05     10.81 o 
 -10   3   5        9.16       -0.66     13.26 o 
  -9   3   5       13.77       10.46     14.23 o 
  -8   3   5       26.24       29.39      8.40 o 
  -7   3   5       34.43       28.15      8.78 o 
  -6   3   5        0.04       -3.06      4.57 o 
  -5   3   5      260.03      291.15     14.84 o 
  -4   3   5      293.84      324.73     14.30 o 
  -3   3   5     1443.59     1447.59     27.62 o 
  -2   3   5      492.23      457.02     18.72 o 
  -1   3   5      669.00      651.73     18.10 o 
   0   3   5      392.98      381.71     16.41 o 
   1   3   5      662.92      671.53     28.96 o 
   2   3   5      502.43      521.09     25.45 o 
   3   3   5     1446.31     1450.69     30.32 o 
   4   3   5      289.41      282.40     11.59 o 
   5   3   5      257.76      261.34     16.83 o 
   6   3   5        0.14       -1.84      6.22 o 
   7   3   5       34.97       34.23     12.49 o 
   8   3   5       27.07       37.91     13.51 o 
   9   3   5       13.96        7.39     12.95 o 
  10   3   5        9.31       11.71     10.71 o 
 -10   4   5        0.51        1.46     13.20 o 
  -9   4   5        3.14        5.92     10.73 o 
  -8   4   5        2.08       -3.09      6.67 o 
  -7   4   5       71.12       53.57      9.68 o 
  -6   4   5       12.70        8.12      6.42 o 
  -5   4   5      413.96      435.90     19.56 o 
  -4   4   5      181.65      180.25      9.89 o 
  -3   4   5       95.87       96.73      7.85 o 
  -2   4   5       90.66       93.13      6.87 o 
  -1   4   5      473.59      446.95     22.71 o 
   0   4   5       19.99       23.78      5.66 o 
   1   4   5      476.81      462.89     19.04 o 
   2   4   5       90.51       81.39      8.85 o 
   3   4   5      101.11       85.78      7.85 o 
   4   4   5      181.82      188.19     10.94 o 
   5   4   5      403.62      375.12     61.25 o 
   6   4   5       11.30       11.05      9.35 o 
   7   4   5       69.14       73.29     21.13 o 
   8   4   5        2.03       -2.54      8.77 o 
   9   4   5        3.42        9.36     11.99 o 
  10   4   5        0.57      -13.37      9.85 o 
 -10   5   5       10.94       23.65     16.29 o 
  -9   5   5       37.90       26.64     13.40 o 
  -8   5   5        7.97        3.62      7.48 o 
  -7   5   5       18.78       27.94      7.77 o 
  -6   5   5       18.98       15.30      7.01 o 
  -5   5   5      464.43      490.22     20.47 o 
  -4   5   5      545.60      575.09     21.01 o 
  -3   5   5      352.58      314.48     14.84 o 
  -2   5   5       29.54       30.07      5.93 o 
  -1   5   5      257.83      230.97     11.34 o 
   0   5   5       12.79        8.89      6.46 o 
   1   5   5      264.88      279.08     18.43 o 
   2   5   5       29.91       22.52      7.55 o 
   3   5   5      363.27      330.76     16.24 o 
   4   5   5      543.65      565.06     21.33 o 
   5   5   5      474.48      549.11     23.68 o 
   6   5   5       16.50       20.42     10.39 o 
   7   5   5       18.88       26.49     24.67 o 
   8   5   5        8.93       10.71     12.53 o 
   9   5   5       38.07       27.10     14.36 o 
  10   5   5       11.43       37.40     16.92 o 
 -10   6   5       25.34       24.65     16.78 o 
  -9   6   5       69.16       78.79     18.11 o 
  -8   6   5       18.45       36.09      9.70 o 
  -7   6   5      287.36      305.15     18.36 o 
  -6   6   5      557.41      595.54     27.47 o 
  -5   6   5      527.18      533.56     24.70 o 
  -4   6   5      633.80      619.23     21.72 o 
  -3   6   5      234.88      218.52     12.40 o 
  -2   6   5       13.83       10.03      4.62 o 
  -1   6   5       28.91       25.72      6.03 o 
   0   6   5       39.55       40.13      8.36 o 
   1   6   5       29.02       18.85      6.34 o 
   2   6   5       13.85        6.58      6.39 o 
   3   6   5      234.17      234.88     16.40 o 
   4   6   5      639.62      635.57     19.76 o 
   5   6   5      525.62      587.15     24.92 o 
   6   6   5      562.90      690.87     37.43 o 
   7   6   5      287.48      325.32     27.00 o 
   8   6   5       17.38       30.71     13.32 o 
   9   6   5       68.09       79.49     18.69 o 
  10   6   5       25.46       37.71     14.62 o 
  -9   7   5       80.18      101.53     19.14 o 
  -8   7   5      179.73      215.96     18.99 o 
  -7   7   5      229.54      253.55     16.73 o 
  -6   7   5      310.71      333.61     18.12 o 
  -5   7   5      573.51      588.97     26.20 o 
  -4   7   5       31.19       20.97      6.43 o 
  -3   7   5      121.04      118.67      9.92 o 
  -2   7   5       94.72       83.57      9.03 o 
  -1   7   5      101.28       87.74      8.33 o 
   0   7   5      113.64       89.64     17.49 o 
   1   7   5       99.28       86.85     11.40 o 
   2   7   5       93.53       91.96     10.75 o 
   3   7   5      123.05      123.24     12.59 o 
   4   7   5       31.66       27.34      7.17 o 
   5   7   5      572.80      607.04     27.29 o 
   6   7   5      306.20      355.89     28.06 o 
   7   7   5      226.18      243.11     27.69 o 
   8   7   5      178.90      227.49     25.89 o 
   9   7   5       80.67      128.96     20.98 o 
  -9   8   5        0.65       10.91     11.48 o 
  -8   8   5       41.44       53.47     10.96 o 
  -7   8   5       95.75       99.46     11.88 o 
  -6   8   5      268.95      277.97     16.63 o 
  -5   8   5      302.23      291.82     19.77 o 
  -4   8   5       34.89       31.66      6.65 o 
  -3   8   5       58.04       50.47      7.82 o 
  -2   8   5       26.55       19.75      7.89 o 
  -1   8   5      109.67      105.27     13.24 o 
   0   8   5      106.10       88.17     12.18 o 
   1   8   5      108.63      116.36     14.16 o 
   2   8   5       28.45       21.00      7.99 o 
   3   8   5       56.77       40.65      8.80 o 
   4   8   5       33.17       24.79      6.59 o 
   5   8   5      301.98      300.31     19.64 o 
   6   8   5      267.72      328.06     27.96 o 
   7   8   5       96.63      109.75     19.30 o 
   8   8   5       41.40       51.61     15.41 o 
   9   8   5        0.79       -2.85     14.88 o 
  -9   9   5       16.44       12.38     14.28 o 
  -8   9   5       25.09       28.70     10.94 o 
  -7   9   5        2.36        2.38      6.23 o 
  -6   9   5       56.80       59.25      9.08 o 
  -5   9   5       67.38       69.98      9.96 o 
  -4   9   5      409.18      441.03     33.68 o 
  -3   9   5       82.66       72.42     13.10 o 
  -2   9   5      300.62      275.86     21.43 o 
  -1   9   5      160.92      163.06     16.35 o 
   0   9   5      174.02      168.15     15.70 o 
   1   9   5      160.00      156.03     17.38 o 
   2   9   5      298.88      286.17     19.70 o 
   3   9   5       81.66       77.61     11.24 o 
   4   9   5      410.49      443.08     21.09 o 
   5   9   5       66.69       71.70     11.00 o 
   6   9   5       55.99       60.49     13.63 o 
   7   9   5        2.05        0.50     11.33 o 
   8   9   5       25.14       27.08     15.64 o 
   9   9   5       16.60       13.10     13.55 o 
  -9  10   5       15.01       25.94     16.48 o 
  -8  10   5       19.53       17.48     10.40 o 
  -7  10   5        9.21       24.06      9.64 o 
  -6  10   5       39.20       44.33     10.31 o 
  -5  10   5      114.79      117.37     17.16 o 
  -4  10   5       25.13       12.26     11.04 o 
  -3  10   5       63.59       52.67     12.94 o 
  -2  10   5      117.30      104.34     14.63 o 
  -1  10   5      714.68      702.36     32.73 o 
   0  10   5      272.11      269.91     23.00 o 
   1  10   5      718.60      722.94     32.01 o 
   2  10   5      114.68      112.78     13.93 o 
   3  10   5       62.79       44.46     10.19 o 
   4  10   5       24.47       27.34     11.29 o 
   5  10   5      113.32      115.49     13.05 o 
   6  10   5       38.55       40.74     13.54 o 
   7  10   5        9.94        7.36     12.60 o 
   8  10   5       19.44       21.50     12.65 o 
   9  10   5       15.01       29.81     16.45 o 
  -8  11   5       40.65       33.01     12.11 o 
  -7  11   5        9.09       17.48     11.94 o 
  -6  11   5       21.49       12.84      9.35 o 
  -5  11   5       26.40       13.19      9.44 o 
  -4  11   5        6.26        8.91      7.50 o 
  -3  11   5       76.84       77.89     13.60 o 
  -2  11   5      391.29      379.50     25.83 o 
  -1  11   5      202.89      204.63     20.82 o 
   0  11   5      190.38      224.58     19.81 o 
   1  11   5      207.58      190.38     17.59 o 
   2  11   5      386.35      446.59     26.02 o 
   3  11   5       74.63       74.97     18.94 o 
   4  11   5        6.48       -2.99      6.83 o 
   5  11   5       25.96       20.13     10.00 o 
   6  11   5       22.46       40.59     15.08 o 
   7  11   5        8.57       12.49     14.08 o 
   8  11   5       40.72       32.27     15.90 o 
  -8  12   5       14.02        5.00     15.61 o 
  -7  12   5       46.78       61.95     15.10 o 
  -6  12   5       67.65       72.79     14.60 o 
  -5  12   5       31.86       10.89      9.70 o 
  -4  12   5        1.49        2.39      9.68 o 
  -3  12   5       10.69       11.58     10.37 o 
  -2  12   5      109.38       93.12     14.07 o 
  -1  12   5      232.05      225.09     21.12 o 
   0  12   5      130.03      135.62     15.85 o 
   1  12   5      233.28      214.85     19.53 o 
   2  12   5      110.31      112.04     14.61 o 
   3  12   5       10.92       19.68      8.11 o 
   4  12   5        1.26        2.93      8.52 o 
   5  12   5       30.91       28.60     10.99 o 
   6  12   5       68.06       63.08     23.32 o 
   7  12   5       47.08       53.97     15.83 o 
   8  12   5       13.74       24.40     15.41 o 
  -7  13   5       37.14       52.40     30.60 o 
  -6  13   5       30.85       35.93     13.30 o 
  -5  13   5      138.59      134.02     18.88 o 
  -4  13   5       50.62       39.97     12.06 o 
  -3  13   5       65.25       70.91     13.23 o 
  -2  13   5       80.22       89.48     15.53 o 
  -1  13   5       11.35        8.02      8.24 o 
   0  13   5        0.00       -5.77      9.26 o 
   1  13   5       11.27       18.34      9.23 o 
   2  13   5       82.04       59.99     15.72 o 
   3  13   5       62.57       50.73     10.98 o 
   4  13   5       52.44       37.90     16.34 o 
   5  13   5      139.98      153.55     23.32 o 
   6  13   5       31.28       36.22     21.86 o 
   7  13   5       37.10       66.62     22.28 o 
  -7  14   5       25.94       20.10     17.28 o 
  -6  14   5       57.76       59.21     14.45 o 
  -5  14   5      118.39      128.21     18.83 o 
  -4  14   5       86.31       91.67     15.44 o 
  -3  14   5      108.19      119.59     18.37 o 
  -2  14   5       45.59       45.23     12.25 o 
  -1  14   5       15.67       10.21      8.73 o 
   0  14   5       93.53       85.99     14.34 o 
   1  14   5       15.26       21.69     11.19 o 
   2  14   5       46.77       31.36     10.88 o 
   3  14   5      108.57       99.12     13.41 o 
   4  14   5       86.78      113.21     16.78 o 
   5  14   5      118.14      121.61     18.76 o 
   6  14   5       56.72       83.07     27.06 o 
   7  14   5       26.07       27.90     18.53 o 
  -6  15   5       14.61       -0.14      9.12 o 
  -5  15   5       54.57       77.37     16.30 o 
  -4  15   5      161.87      157.10     20.50 o 
  -3  15   5      131.89      135.93     19.21 o 
  -2  15   5       49.85       48.46     12.53 o 
  -1  15   5       69.88       69.92     15.22 o 
   0  15   5        0.04        1.37      8.54 o 
   1  15   5       68.47       68.29     14.60 o 
   2  15   5       49.27       72.67     15.24 o 
   3  15   5      129.58      133.60     15.31 o 
   4  15   5      160.97      160.33     20.27 o 
   5  15   5       54.22       71.37     14.79 o 
   6  15   5       14.31        1.04     20.19 o 
  -6  16   5        8.04       -0.26      8.82 o 
  -5  16   5       12.08       14.08     12.93 o 
  -4  16   5      118.01      128.59     19.79 o 
  -3  16   5       51.41       64.29     16.92 o 
  -2  16   5      108.12      123.64     25.09 o 
  -1  16   5       16.58       10.59     11.70 o 
   0  16   5        2.26        4.10      9.16 o 
   1  16   5       16.23       -1.39     21.13 o 
   2  16   5      104.97      102.91     21.44 o 
   3  16   5       51.55       46.41     11.51 o 
   4  16   5      117.03      141.65     37.06 o 
   5  16   5       12.43       21.51     13.45 o 
   6  16   5        7.86       12.70     16.03 o 
  -5  17   5       17.16       21.95     11.59 o 
  -4  17   5       29.79       33.06     15.30 o 
  -3  17   5       81.19       95.56     17.96 o 
  -2  17   5       24.29       27.86     12.29 o 
  -1  17   5       18.59       20.73     10.60 o 
   0  17   5        3.12       11.58      9.48 o 
   1  17   5       18.31       15.74     12.80 o 
   2  17   5       25.01       42.68     12.85 o 
   3  17   5       79.62       95.10     18.00 o 
   4  17   5       30.78       36.81     12.28 o 
   5  17   5       17.08       24.76     11.21 o 
  -4  18   5       17.68       21.32     13.15 o 
  -3  18   5       13.39       13.02     11.41 o 
  -2  18   5       14.53        9.19     12.30 o 
  -1  18   5       10.88       21.92     12.39 o 
   0  18   5        0.78       -8.23     12.00 o 
   1  18   5       10.62       13.46     10.29 o 
   2  18   5       13.92       27.67     12.30 o 
   3  18   5       13.10       11.90      9.77 o 
   4  18   5       17.71       24.51     12.98 o 
  -3  19   5       17.47        7.94     14.55 o 
  -2  19   5       31.78       23.42     14.90 o 
  -1  19   5       14.06       13.10     14.65 o 
   0  19   5       22.03       24.05     15.16 o 
   1  19   5       13.96       16.55     13.91 o 
   2  19   5       32.04       28.21     11.14 o 
   3  19   5       17.05       13.19     10.12 o 
   0   0   6      131.92      130.76     13.41 o 
   1   0   6      252.32      238.69     13.66 o 
   2   0   6        5.13        0.86      6.01 o 
   3   0   6       39.91       40.08     11.42 o 
   4   0   6      486.58      502.15     20.58 o 
   5   0   6      233.16      253.65     17.28 o 
   6   0   6        7.83        6.15      7.95 o 
   7   0   6       62.59       50.86     10.49 o 
   8   0   6        5.51        2.48      6.62 o 
   9   0   6       83.61       94.24     19.95 o 
  -9   1   6       28.54       56.22     23.53 o 
  -8   1   6       50.27       55.01     12.61 o 
  -7   1   6       16.41       23.61     10.00 o 
  -6   1   6       19.31        9.90      6.90 o 
  -5   1   6       36.81       32.58      7.44 o 
  -4   1   6      418.32      417.39     15.47 o 
  -3   1   6      762.77      764.62     20.10 o 
  -2   1   6      509.80      487.49     18.34 o 
  -1   1   6      134.38      136.69      9.47 o 
   0   1   6        4.15        0.70      5.23 o 
   1   1   6      138.49      132.58     10.77 o 
   2   1   6      505.77      498.06     27.71 o 
   3   1   6      776.79      756.57     22.95 o 
   4   1   6      420.13      435.39     17.94 o 
   5   1   6       38.48       43.19      9.34 o 
   6   1   6       19.06       23.86      9.09 o 
   7   1   6       15.68       23.96      8.53 o 
   8   1   6       49.97       60.18     11.44 o 
   9   1   6       28.40       51.70     14.73 o 
  -9   2   6        5.15        9.41     15.67 o 
  -8   2   6        8.80        9.97      8.00 o 
  -7   2   6       54.46       47.32     11.15 o 
  -6   2   6      160.39      152.23     15.90 o 
  -5   2   6      107.30       91.28     12.72 o 
  -4   2   6       60.53       52.57      6.91 o 
  -3   2   6      436.95      469.00     15.69 o 
  -2   2   6      292.97      263.40     13.96 o 
  -1   2   6      189.50      181.09     13.28 o 
   0   2   6      541.28      521.49     20.89 o 
   1   2   6      195.24      197.40     12.73 o 
   2   2   6      302.22      263.51     20.97 o 
   3   2   6      440.29      493.62     22.73 o 
   4   2   6       60.25       54.69      8.56 o 
   5   2   6      109.33       94.03     11.73 o 
   6   2   6      159.86      156.52     18.83 o 
   7   2   6       55.50       58.16     11.41 o 
   8   2   6        8.41        2.94      8.69 o 
   9   2   6        5.26        3.41      9.54 o 
  -9   3   6       32.53       32.73     11.73 o 
  -8   3   6       43.87       35.57      9.54 o 
  -7   3   6       82.70       77.71     11.41 o 
  -6   3   6       39.50       41.28      8.80 o 
  -5   3   6      115.83       98.74     13.30 o 
  -4   3   6      235.59      257.35     18.07 o 
  -3   3   6      598.34      574.63     20.37 o 
  -2   3   6      241.26      238.41     13.14 o 
  -1   3   6      194.99      176.69     13.10 o 
   0   3   6      168.03      140.25     11.68 o 
   1   3   6      190.50      178.29     39.35 o 
   2   3   6      242.82      237.71     20.22 o 
   3   3   6      590.52      572.18     24.63 o 
   4   3   6      236.64      253.66     13.98 o 
   5   3   6      116.43       87.74     11.04 o 
   6   3   6       40.39       50.07     16.97 o 
   7   3   6       83.85       77.92     16.63 o 
   8   3   6       44.33       49.21     13.24 o 
   9   3   6       33.05       35.35     12.79 o 
  -9   4   6       14.18       19.89     10.26 o 
  -8   4   6        6.18        2.09      7.44 o 
  -7   4   6       50.92       58.61     10.84 o 
  -6   4   6       12.87       14.46      7.87 o 
  -5   4   6      291.40      302.93     17.81 o 
  -4   4   6      116.93      115.49     13.37 o 
  -3   4   6      417.39      436.13     21.83 o 
  -2   4   6      419.36      382.63     18.64 o 
  -1   4   6      139.11      106.17     12.27 o 
   0   4   6      355.73      355.51     24.94 o 
   1   4   6      140.65      120.90     15.61 o 
   2   4   6      416.62      421.34     20.04 o 
   3   4   6      415.68      394.48     20.73 o 
   4   4   6      113.86      122.57     12.50 o 
   5   4   6      285.26      295.26     34.98 o 
   6   4   6       13.70       12.42     12.60 o 
   7   4   6       51.08       61.09     14.99 o 
   8   4   6        6.31        9.75     10.56 o 
   9   4   6       14.80       13.18     12.53 o 
  -9   5   6        0.97        4.14      9.31 o 
  -8   5   6       17.17       22.28      8.29 o 
  -7   5   6       45.49       61.34     10.50 o 
  -6   5   6       96.93       99.45     11.89 o 
  -5   5   6       93.77       86.41     11.13 o 
  -4   5   6      445.06      442.00     19.65 o 
  -3   5   6       45.17       34.92      7.43 o 
  -2   5   6       91.96       90.56      8.87 o 
  -1   5   6       71.67       70.51     13.18 o 
   0   5   6       10.04       19.38      8.53 o 
   1   5   6       72.39       63.81     10.97 o 
   2   5   6       91.19       88.94     12.05 o 
   3   5   6       44.26       32.08      8.57 o 
   4   5   6      437.11      461.45     23.19 o 
   5   5   6       95.65      115.83     17.42 o 
   6   5   6       99.34      107.85     16.30 o 
   7   5   6       45.96       64.02     15.21 o 
   8   5   6       18.45       12.49     14.10 o 
   9   5   6        1.03       -1.68     12.41 o 
  -9   6   6       25.43       30.29     11.71 o 
  -8   6   6        7.34       18.57      9.03 o 
  -7   6   6      152.57      186.55     15.81 o 
  -6   6   6       67.79       63.43      9.70 o 
  -5   6   6      130.21      143.58     12.70 o 
  -4   6   6       77.13       84.98     10.11 o 
  -3   6   6      127.12      115.60     10.09 o 
  -2   6   6       19.30       17.27      5.99 o 
  -1   6   6        6.26       -2.60      7.14 o 
   0   6   6       24.08       30.73      9.57 o 
   1   6   6        6.45        7.89      8.15 o 
   2   6   6       19.59       13.68      7.38 o 
   3   6   6      125.19      130.98     14.25 o 
   4   6   6       78.44       69.81     11.04 o 
   5   6   6      124.10      129.92     17.84 o 
   6   6   6       69.22       48.11     12.75 o 
   7   6   6      152.92      208.26     37.47 o 
   8   6   6        7.94       13.46     13.10 o 
   9   6   6       25.41       53.02     17.06 o 
  -9   7   6       25.06       25.83     11.28 o 
  -8   7   6       58.70       73.82     11.44 o 
  -7   7   6      190.40      241.66     17.63 o 
  -6   7   6      157.45      167.95     14.36 o 
  -5   7   6      107.92      100.01     12.62 o 
  -4   7   6       95.00       84.49      9.62 o 
  -3   7   6      133.45      113.98     12.50 o 
  -2   7   6       32.68       38.61     14.89 o 
  -1   7   6       31.26       34.38     15.09 o 
   0   7   6       10.24        3.99      8.67 o 
   1   7   6       31.62       27.16      8.45 o 
   2   7   6       31.73       27.16      8.73 o 
   3   7   6      134.73      127.97     14.10 o 
   4   7   6       91.73       75.15     13.33 o 
   5   7   6      105.91      108.63     16.80 o 
   6   7   6      156.64      197.92     23.21 o 
   7   7   6      189.17      210.65     24.09 o 
   8   7   6       58.51       63.11     15.76 o 
   9   7   6       25.61       29.81     14.28 o 
  -8   8   6       45.61       61.54     10.61 o 
  -7   8   6       82.26      101.63     12.83 o 
  -6   8   6      229.86      248.38     19.13 o 
  -5   8   6      179.22      159.93     13.36 o 
  -4   8   6       63.32       54.58     11.12 o 
  -3   8   6       27.40       23.90     10.90 o 
  -2   8   6       32.27       27.20      9.49 o 
  -1   8   6      122.71      121.27     17.49 o 
   0   8   6      311.77      333.32     23.97 o 
   1   8   6      121.72      118.58     14.05 o 
   2   8   6       34.39       27.65     11.87 o 
   3   8   6       27.60       18.86      8.39 o 
   4   8   6       62.96       57.55     17.07 o 
   5   8   6      181.73      232.90     50.90 o 
   6   8   6      230.35      237.28     25.31 o 
   7   8   6       83.92      132.58     20.61 o 
   8   8   6       46.49       56.18     19.01 o 
  -8   9   6        0.56        0.76      8.74 o 
  -7   9   6        0.97        3.10      8.70 o 
  -6   9   6       78.88      103.30     14.30 o 
  -5   9   6       37.23       38.25     10.51 o 
  -4   9   6      156.91      139.13     18.37 o 
  -3   9   6       50.78       47.11     12.93 o 
  -2   9   6       39.62       26.19     11.32 o 
  -1   9   6      163.94      163.94     22.38 o 
   0   9   6      152.49      155.18     16.94 o 
   1   9   6      162.22      155.75     16.60 o 
   2   9   6       41.32       42.44     10.01 o 
   3   9   6       51.08       30.28      9.51 o 
   4   9   6      161.08      152.94     22.48 o 
   5   9   6       37.77       59.75     19.15 o 
   6   9   6       81.46       89.04     18.32 o 
   7   9   6        0.78       -1.51     12.42 o 
   8   9   6        0.66       -5.07     14.20 o 
  -8  10   6       13.40        8.42     35.18 o 
  -7  10   6        5.58        8.07      9.30 o 
  -6  10   6       59.96       52.83     14.35 o 
  -5  10   6       48.09       50.77     13.67 o 
  -4  10   6       35.47       41.37     12.57 o 
  -3  10   6        5.32       14.36      8.52 o 
  -2  10   6      285.09      314.97     24.96 o 
  -1  10   6      145.71      147.04     17.07 o 
   0  10   6      354.49      395.37     29.25 o 
   1  10   6      143.08      136.11     15.99 o 
   2  10   6      290.25      343.50     23.67 o 
   3  10   6        5.19       10.58      7.57 o 
   4  10   6       36.40       46.86     12.22 o 
   5  10   6       49.15       56.44     17.59 o 
   6  10   6       60.11       60.31     17.59 o 
   7  10   6        5.94       11.97     12.77 o 
   8  10   6       13.17       14.66     12.44 o 
  -7  11   6       15.49       31.23     12.37 o 
  -6  11   6       21.59       19.65     12.60 o 
  -5  11   6        0.48       -6.06     12.18 o 
  -4  11   6       42.15       36.06     11.39 o 
  -3  11   6      132.19      149.09     18.74 o 
  -2  11   6       70.88       53.30     11.60 o 
  -1  11   6      292.14      283.77     23.31 o 
   0  11   6      177.10      158.19     18.30 o 
   1  11   6      294.76      294.51     23.45 o 
   2  11   6       70.30       60.75     12.90 o 
   3  11   6      133.22      143.22     16.86 o 
   4  11   6       41.85       41.02     11.14 o 
   5  11   6        0.57        3.49     10.08 o 
   6  11   6       21.67        6.87     20.19 o 
   7  11   6       15.12       25.68     14.26 o 
  -7  12   6       21.87       21.96     12.64 o 
  -6  12   6       42.93       43.87     30.92 o 
  -5  12   6        3.92        8.15     14.36 o 
  -4  12   6       75.37       72.12     17.80 o 
  -3  12   6       20.05       16.17      9.54 o 
  -2  12   6       94.89      112.59     25.29 o 
  -1  12   6       22.60       18.19     11.23 o 
   0  12   6      144.25      134.33     16.90 o 
   1  12   6       22.60       25.69     10.15 o 
   2  12   6       93.59       81.78     14.51 o 
   3  12   6       20.93       34.89     10.37 o 
   4  12   6       74.80       73.64     15.08 o 
   5  12   6        3.77        7.49     10.20 o 
   6  12   6       43.31       45.59     23.73 o 
   7  12   6       21.52       33.52     23.53 o 
  -7  13   6       38.26       24.64     12.24 o 
  -6  13   6       15.20       21.38     11.81 o 
  -5  13   6       24.66       24.83     11.20 o 
  -4  13   6       18.69       21.64     13.76 o 
  -3  13   6       19.57       21.19     11.35 o 
  -2  13   6        6.05        0.32      9.24 o 
  -1  13   6        2.30       -9.02      6.90 o 
   0  13   6        4.86       -2.32      8.10 o 
   1  13   6        2.04        0.58      8.47 o 
   2  13   6        5.93        0.84      6.99 o 
   3  13   6       19.43       33.81     11.95 o 
   4  13   6       19.73       35.02     12.55 o 
   5  13   6       24.57       24.39     12.20 o 
   6  13   6       15.12       13.74     22.07 o 
   7  13   6       38.17       41.43     21.24 o 
  -6  14   6       15.36        8.34      9.54 o 
  -5  14   6       55.85       50.09     14.09 o 
  -4  14   6       49.15       53.95     27.69 o 
  -3  14   6       36.61       27.87     12.45 o 
  -2  14   6       15.97        8.10     10.37 o 
  -1  14   6       38.59       19.61     12.48 o 
   0  14   6        4.80       -2.69      8.83 o 
   1  14   6       38.21       22.70     10.57 o 
   2  14   6       17.08       23.02     11.04 o 
   3  14   6       35.65       39.14     10.37 o 
   4  14   6       49.39       41.94     13.55 o 
   5  14   6       57.06       80.98     17.60 o 
   6  14   6       15.64       20.40     24.57 o 
  -5  15   6       14.33       19.37     13.32 o 
  -4  15   6       43.11       32.87     13.10 o 
  -3  15   6      116.78      110.84     18.16 o 
  -2  15   6       59.41       75.82     16.92 o 
  -1  15   6       23.51       38.48     13.90 o 
   0  15   6       26.77       24.66     12.74 o 
   1  15   6       24.35       22.66     11.41 o 
   2  15   6       59.12       72.35     15.40 o 
   3  15   6      117.84      114.63     14.59 o 
   4  15   6       44.02       53.29     24.77 o 
   5  15   6       14.40       19.13     12.36 o 
  -5  16   6       10.30        4.42     10.24 o 
  -4  16   6       73.33       81.37     18.60 o 
  -3  16   6      130.01      157.71     21.54 o 
  -2  16   6      100.74      152.84     32.27 o 
  -1  16   6       32.36       36.31     14.34 o 
   0  16   6        1.16       -6.64     11.77 o 
   1  16   6       33.42       28.72     12.32 o 
   2  16   6      102.34      117.15     18.29 o 
   3  16   6      130.69      140.93     20.38 o 
   4  16   6       73.52       87.81     21.03 o 
   5  16   6       10.59       17.52     13.41 o 
  -4  17   6       63.11       82.66     19.30 o 
  -3  17   6       43.26       58.79     16.38 o 
  -2  17   6       58.46       71.08     17.51 o 
  -1  17   6        7.62        4.08     13.61 o 
   0  17   6       16.66       35.16     14.69 o 
   1  17   6        6.91       19.13     11.94 o 
   2  17   6       60.26       70.93     15.26 o 
   3  17   6       43.82       65.63     16.26 o 
   4  17   6       64.13       63.83     17.16 o 
  -2  18   6        2.81        6.54     12.80 o 
  -1  18   6        2.04       -6.68     11.40 o 
   0  18   6        0.68       -0.23     10.28 o 
   1  18   6        1.93       -2.26     12.60 o 
   2  18   6        2.64        3.25     10.95 o 
   0   0   7        0.09        3.99      7.99 o 
   1   0   7     1398.45     1397.52     38.17 o 
   2   0   7        6.95        8.94      7.42 o 
   3   0   7      106.89      100.55      9.04 o 
   4   0   7       25.49       33.91      7.76 o 
   5   0   7      117.34      109.75     16.67 o 
   6   0   7       11.00       10.48      9.58 o 
   7   0   7        0.66       -2.97     10.76 o 
   8   0   7       37.91       44.42     14.03 o 
  -8   1   7        4.36        5.01      9.32 o 
  -7   1   7       19.48       14.59     11.57 o 
  -6   1   7       14.92        5.64      7.85 o 
  -5   1   7       26.39       22.79      9.49 o 
  -4   1   7      214.17      211.31     17.48 o 
  -3   1   7      537.67      539.14     18.38 o 
  -2   1   7      295.74      315.70     19.23 o 
  -1   1   7      338.16      348.97     20.00 o 
   0   1   7        2.46       10.93      5.45 o 
   1   1   7      338.29      335.37     25.06 o 
   2   1   7      294.18      291.72     23.24 o 
   3   1   7      547.98      518.03     20.54 o 
   4   1   7      210.60      219.51     14.44 o 
   5   1   7       27.15       32.70      9.63 o 
   6   1   7       14.41       10.43      7.92 o 
   7   1   7       19.30       16.22     10.36 o 
   8   1   7        4.33        5.95      9.70 o 
  -8   2   7       25.96       29.73      9.05 o 
  -7   2   7        7.73        7.79      8.56 o 
  -6   2   7        2.70        6.97      9.99 o 
  -5   2   7       46.16       46.28     11.71 o 
  -4   2   7       85.28       78.46     11.90 o 
  -3   2   7       66.64       64.55      8.44 o 
  -2   2   7      302.30      328.07     24.28 o 
  -1   2   7      145.64      124.10     13.34 o 
   0   2   7      447.33      454.95     21.81 o 
   1   2   7      148.42      125.92     16.49 o 
   2   2   7      295.05      269.20     23.48 o 
   3   2   7       70.66       79.48     15.26 o 
   4   2   7       86.80      111.27     11.15 o 
   5   2   7       45.68       46.34     10.10 o 
   6   2   7        2.29        8.09      7.67 o 
   7   2   7        7.78       11.06      9.65 o 
   8   2   7       25.03       13.32     17.49 o 
  -8   3   7       10.97        9.48      7.79 o 
  -7   3   7       17.18       13.37      7.75 o 
  -6   3   7        2.20       -5.50      7.57 o 
  -5   3   7       11.04       -0.15      9.18 o 
  -4   3   7       14.03       17.82      8.68 o 
  -3   3   7      305.82      290.86     16.13 o 
  -2   3   7        0.20       -5.44      6.75 o 
  -1   3   7      101.36       92.45     11.78 o 
   0   3   7       11.32       11.29      7.80 o 
   1   3   7      101.72      108.85     15.95 o 
   2   3   7        0.47        2.00      7.29 o 
   3   3   7      305.93      301.58     37.47 o 
   4   3   7       15.07       18.52      7.52 o 
   5   3   7       11.23       12.08      8.37 o 
   6   3   7        1.99        7.11     10.78 o 
   7   3   7       17.22       15.95     11.41 o 
   8   3   7       11.13        9.38     13.79 o 
  -8   4   7        7.61       19.68      8.63 o 
  -7   4   7        7.29        7.84      8.41 o 
  -6   4   7        2.48       -6.18      6.76 o 
  -5   4   7      229.31      222.33     15.98 o 
  -4   4   7       60.42       55.21     11.23 o 
  -3   4   7      151.52      151.23     14.85 o 
  -2   4   7       42.64       42.83     12.55 o 
  -1   4   7      162.52      160.94     14.00 o 
   0   4   7        6.15       11.50      6.92 o 
   1   4   7      164.16      156.50     18.44 o 
   2   4   7       43.24       41.90      8.61 o 
   3   4   7      148.17      155.48     14.07 o 
   4   4   7       61.08       51.00      8.53 o 
   5   4   7      230.07      225.43     23.21 o 
   6   4   7        2.66        6.86     10.19 o 
   7   4   7        7.76        2.17     11.58 o 
   8   4   7        7.61       17.18     14.83 o 
  -8   5   7        1.72        1.97      8.71 o 
  -7   5   7        2.45        2.01      7.44 o 
  -6   5   7      127.95      130.78     13.78 o 
  -5   5   7       31.10       38.38      8.98 o 
  -4   5   7      246.13      260.85     16.80 o 
  -3   5   7       10.88        1.32      6.20 o 
  -2   5   7      138.13      127.62     13.44 o 
  -1   5   7       68.23       58.47      9.59 o 
   0   5   7      189.95      184.32     19.36 o 
   1   5   7       66.60       67.65     13.01 o 
   2   5   7      141.70      150.32     16.25 o 
   3   5   7       10.82        3.37      7.53 o 
   4   5   7      250.28      265.60     22.30 o 
   5   5   7       30.67       36.58     12.39 o 
   6   5   7      128.76      152.41     20.49 o 
   7   5   7        2.45        7.72     12.36 o 
   8   5   7        1.47       13.24     14.47 o 
  -8   6   7        0.50        0.60      8.49 o 
  -7   6   7       17.55       29.81      8.91 o 
  -6   6   7       26.69       38.35      9.42 o 
  -5   6   7      152.69      179.70     15.17 o 
  -4   6   7       18.32       17.87      9.28 o 
  -3   6   7       10.10        8.05      6.82 o 
  -2   6   7       30.77       37.63      9.72 o 
  -1   6   7      142.14      133.57     17.65 o 
   0   6   7       24.49       20.87     10.72 o 
   1   6   7      142.10      116.29     15.94 o 
   2   6   7       31.53       28.55      9.49 o 
   3   6   7       11.48       14.29      8.60 o 
   4   6   7       18.75       26.20     11.39 o 
   5   6   7      149.97      180.26     21.16 o 
   6   6   7       27.68       39.89     14.13 o 
   7   6   7       16.60       26.57     12.36 o 
   8   6   7        0.62        9.92     16.11 o 
  -8   7   7       28.28       25.74      8.51 o 
  -7   7   7       71.61       92.33     20.39 o 
  -6   7   7       94.14      120.23     15.76 o 
  -5   7   7        0.68        1.21      7.92 o 
  -4   7   7       14.38       12.57      8.75 o 
  -3   7   7      226.86      206.61     17.12 o 
  -2   7   7       10.04       12.94     11.49 o 
  -1   7   7      162.50      184.23     20.25 o 
   0   7   7       45.26       35.17     11.41 o 
   1   7   7      163.00      162.79     18.19 o 
   2   7   7        9.55        6.41      9.80 o 
   3   7   7      228.20      252.37     21.30 o 
   4   7   7       13.90       19.00     10.23 o 
   5   7   7        0.72       -2.71     16.24 o 
   6   7   7       94.54      114.51     20.02 o 
   7   7   7       71.76       82.45     18.29 o 
   8   7   7       28.66       37.85     17.77 o 
  -7   8   7       18.17       34.34     10.92 o 
  -6   8   7       27.14       44.34     11.18 o 
  -5   8   7      285.16      305.97     27.81 o 
  -4   8   7       40.00       39.92     10.19 o 
  -3   8   7       82.49       78.66     16.35 o 
  -2   8   7      110.10      106.97     22.59 o 
  -1   8   7      105.97       96.11     22.38 o 
   0   8   7      195.66      235.80     27.17 o 
   1   8   7      107.48       97.74     15.06 o 
   2   8   7      109.19      114.46     15.64 o 
   3   8   7       82.94       59.75     12.04 o 
   4   8   7       40.74       38.49     16.76 o 
   5   8   7      285.88      295.83     36.02 o 
   6   8   7       27.15       27.09     12.41 o 
   7   8   7       18.13        5.10     20.82 o 
  -7   9   7       15.97       19.18      9.44 o 
  -6   9   7       11.67        5.68      8.45 o 
  -5   9   7       27.00       22.78      9.05 o 
  -4   9   7       82.99       87.19     16.26 o 
  -3   9   7        1.55        5.46      9.85 o 
  -2   9   7       60.71       63.21     15.78 o 
  -1   9   7       71.91       91.10     14.55 o 
   0   9   7       21.81       36.93     10.93 o 
   1   9   7       72.57       93.89     15.47 o 
   2   9   7       62.15       60.18     19.05 o 
   3   9   7        1.40        3.04      8.66 o 
   4   9   7       83.03       89.73     19.47 o 
   5   9   7       26.39       19.57     15.41 o 
   6   9   7       12.22       17.28     20.82 o 
   7   9   7       15.28       11.66     12.06 o 
  -7  10   7        4.37       -5.13      7.47 o 
  -6  10   7       15.18        5.57     10.72 o 
  -5  10   7       25.87       20.73     11.22 o 
  -4  10   7        1.75       -2.67     11.73 o 
  -3  10   7        2.23       -0.19      9.64 o 
  -2  10   7      102.91      129.91     17.81 o 
  -1  10   7      227.37      220.97     22.52 o 
   0  10   7       27.84       31.36     10.34 o 
   1  10   7      226.83      238.10     21.91 o 
   2  10   7      105.02      118.41     16.59 o 
   3  10   7        2.01        4.03      7.12 o 
   4  10   7        1.83       -0.21     10.55 o 
   5  10   7       26.94       17.49     18.74 o 
   6  10   7       14.34       10.62     15.20 o 
   7  10   7        4.52       15.41     22.48 o 
  -6  11   7        9.94       -3.90     10.15 o 
  -5  11   7        5.44        5.00     12.60 o 
  -4  11   7        0.96        2.25     12.45 o 
  -3  11   7      131.67      142.86     20.33 o 
  -2  11   7       46.87       39.77     12.68 o 
  -1  11   7      170.13      142.28     19.03 o 
   0  11   7      236.00      227.10     22.56 o 
   1  11   7      168.89      175.85     19.54 o 
   2  11   7       46.50       47.68     12.22 o 
   3  11   7      130.88      129.66     17.01 o 
   4  11   7        1.11      -11.10     18.63 o 
   5  11   7        5.31      -12.91     16.45 o 
   6  11   7       10.15       12.49     16.24 o 
  -6  12   7        9.83        9.88     10.99 o 
  -5  12   7       20.56       21.92     13.88 o 
  -4  12   7       24.76       19.42     11.79 o 
  -3  12   7       23.06       20.43     11.99 o 
  -2  12   7      159.74      181.22     21.08 o 
  -1  12   7        5.13        6.05      9.04 o 
   0  12   7       37.13       41.13     13.25 o 
   1  12   7        5.14       11.39      9.51 o 
   2  12   7      158.86      174.84     27.79 o 
   3  12   7       23.37       32.48     19.36 o 
   4  12   7       24.60        9.43     14.47 o 
   5  12   7       20.59       40.60     19.36 o 
   6  12   7        9.83       35.81     19.15 o 
  -5  13   7        8.95        5.57     11.88 o 
  -4  13   7       31.14       25.35     12.55 o 
  -3  13   7       39.35       33.64     12.26 o 
  -2  13   7       29.33       31.69     14.85 o 
  -1  13   7        3.62       16.73     12.68 o 
   0  13   7       38.23       52.95     14.55 o 
   1  13   7        3.26        8.33     21.65 o 
   2  13   7       29.09       23.06     12.32 o 
   3  13   7       38.65       40.80     17.28 o 
   4  13   7       31.67       27.34     12.74 o 
   5  13   7        8.68       11.03     16.03 o 
  -5  14   7       51.34       42.18     23.84 o 
  -4  14   7        4.80       -5.31      9.69 o 
  -3  14   7       25.15       17.82     13.16 o 
  -2  14   7        0.22        6.62     11.67 o 
  -1  14   7       69.30       93.41     17.07 o 
   0  14   7        0.61       -2.11      8.33 o 
   1  14   7       69.56       77.60     14.60 o 
   2  14   7        0.31        7.57     10.00 o 
   3  14   7       24.68       27.69     20.19 o 
   4  14   7        4.65       14.34     13.43 o 
   5  14   7       51.41       56.42     26.86 o 
  -4  15   7       59.45       51.77     14.20 o 
  -3  15   7       51.83       50.46     16.19 o 
  -2  15   7       51.54       78.49     16.75 o 
  -1  15   7        5.90        5.20     11.09 o 
   0  15   7       50.68       49.44     14.57 o 
   1  15   7        6.19        7.68     12.12 o 
   2  15   7       50.34       64.87     14.36 o 
   3  15   7       51.90       66.17     18.08 o 
   4  15   7       59.48       91.44     20.30 o 
  -3  16   7       84.35       89.41     19.12 o 
  -2  16   7       62.61       96.08     18.79 o 
  -1  16   7       33.88       31.93     13.40 o 
   0  16   7        1.60       -3.58     11.01 o 
   1  16   7       33.76       36.64     15.41 o 
   2  16   7       62.14       78.00     17.60 o 
   3  16   7       84.36      106.18     20.64 o 
   0   0   8        1.67       -0.42     15.61 o 
   1   0   8      283.34      324.74     26.99 o 
   2   0   8        0.54       -3.45      8.38 o 
   3   0   8       23.13       29.60      8.76 o 
   4   0   8       20.27       24.32      9.73 o 
   5   0   8       74.55       76.52     13.93 o 
   6   0   8        0.00       -2.06      9.90 o 
   7   0   8        1.52       -6.47     10.19 o 
  -7   1   8       30.57       40.90     12.57 o 
  -6   1   8        3.37       12.38      9.67 o 
  -5   1   8        2.29        1.61      9.42 o 
  -4   1   8       49.74       48.63     11.44 o 
  -3   1   8      130.93      129.73     14.39 o 
  -2   1   8       21.20       28.85      8.51 o 
  -1   1   8      153.62      160.14     19.65 o 
   0   1   8       30.10       29.88     12.80 o 
   1   1   8      156.19      170.42     21.04 o 
   2   1   8       22.49       24.71      8.58 o 
   3   1   8      131.95      158.11     15.23 o 
   4   1   8       48.44       38.07     13.00 o 
   5   1   8        2.35        3.64      9.41 o 
   6   1   8        3.34        3.38      8.19 o 
   7   1   8       30.36       27.45     11.26 o 
  -7   2   8        5.12        5.52     11.54 o 
  -6   2   8       34.26       41.00     12.15 o 
  -5   2   8        2.62       -1.93      8.04 o 
  -4   2   8       13.23        3.84      8.79 o 
  -3   2   8       46.64       55.81     11.06 o 
  -2   2   8      198.71      200.40     17.26 o 
  -1   2   8        3.93        8.30      8.68 o 
   0   2   8      231.89      245.98     25.40 o 
   1   2   8        4.45       -1.73     11.19 o 
   2   2   8      193.07      185.04     21.27 o 
   3   2   8       46.68       66.38     13.43 o 
   4   2   8       12.62        8.65     10.51 o 
   5   2   8        2.43        3.06      7.38 o 
   6   2   8       33.65       25.82     15.35 o 
   7   2   8        5.03       19.35     12.99 o 
  -7   3   8       49.48       41.50     10.41 o 
  -6   3   8        3.56       -4.22      9.37 o 
  -5   3   8       15.90        9.57      9.93 o 
  -4   3   8       18.99       26.03     10.83 o 
  -3   3   8       14.19       15.24     10.71 o 
  -2   3   8       23.73       22.96      8.67 o 
  -1   3   8       25.84       10.63     11.25 o 
   0   3   8        9.42        6.13     11.06 o 
   1   3   8       26.70       23.00     13.43 o 
   2   3   8       24.76       30.22     11.75 o 
   3   3   8       13.77        7.90     11.50 o 
   4   3   8       18.90       30.19     11.04 o 
   5   3   8       15.93       15.91      9.22 o 
   6   3   8        3.91        2.74      9.46 o 
   7   3   8       50.15       54.75     27.90 o 
  -7   4   8       11.17       11.83      7.72 o 
  -6   4   8       15.87       12.16      7.65 o 
  -5   4   8       65.66       68.95     10.77 o 
  -4   4   8       15.16       17.11     13.07 o 
  -3   4   8       65.46       77.19     16.15 o 
  -2   4   8        1.82        4.63     10.20 o 
  -1   4   8       44.87       35.73     12.03 o 
   0   4   8       15.40        1.06      9.20 o 
   1   4   8       44.53       43.88     13.75 o 
   2   4   8        2.11        7.30      7.78 o 
   3   4   8       65.57       76.86     12.34 o 
   4   4   8       15.11       23.94     16.45 o 
   5   4   8       64.73       73.34     19.67 o 
   6   4   8       16.14       25.69     12.78 o 
   7   4   8       11.31        4.08     12.85 o 
  -7   5   8        4.87        4.14      9.60 o 
  -6   5   8       53.97       53.41     11.89 o 
  -5   5   8        7.95        4.29      9.21 o 
  -4   5   8      124.86      138.80     20.64 o 
  -3   5   8       51.59       55.15     11.55 o 
  -2   5   8       43.89       32.90     10.15 o 
  -1   5   8        8.48        6.59     13.95 o 
   0   5   8        0.59       -3.66      7.72 o 
   1   5   8        8.88       -0.04      8.22 o 
   2   5   8       42.99       44.28     12.53 o 
   3   5   8       51.64       49.10     24.77 o 
   4   5   8      124.03      162.59     28.11 o 
   5   5   8        7.74       16.24     17.49 o 
   6   5   8       53.72       90.91     18.10 o 
   7   5   8        4.89       -1.15     12.66 o 
  -7   6   8       11.53       16.82     11.15 o 
  -6   6   8        2.73        7.24      9.86 o 
  -5   6   8       95.69      121.98     16.17 o 
  -4   6   8       49.72       62.86     12.12 o 
  -3   6   8       68.89       68.62     12.59 o 
  -2   6   8       34.95       34.20     10.74 o 
  -1   6   8       34.04       18.75     12.91 o 
   0   6   8        5.80        6.42      7.82 o 
   1   6   8       32.63       35.48     11.73 o 
   2   6   8       35.74       49.91     12.22 o 
   3   6   8       67.07       73.81     14.20 o 
   4   6   8       49.22       52.46     20.19 o 
   5   6   8       94.75      126.37     26.65 o 
   6   6   8        2.84        3.04     13.90 o 
   7   6   8       10.92       30.44     14.30 o 
  -6   7   8       60.75       72.01     14.11 o 
  -5   7   8       22.43       27.78     10.06 o 
  -4   7   8        8.91       11.29      9.02 o 
  -3   7   8      119.02      139.01     16.08 o 
  -2   7   8       25.16       28.63     11.26 o 
  -1   7   8       36.59       38.67     11.85 o 
   0   7   8        7.14       10.68      8.97 o 
   1   7   8       35.85       29.54     17.18 o 
   2   7   8       24.22       13.19     11.14 o 
   3   7   8      117.87      146.77     27.48 o 
   4   7   8        9.52       -1.15      9.12 o 
   5   7   8       22.27       26.65     16.45 o 
   6   7   8       61.54       82.44     25.61 o 
  -6   8   8       28.72       33.79     11.15 o 
  -5   8   8      112.68      128.66     16.76 o 
  -4   8   8        9.28        4.35      8.99 o 
  -3   8   8       73.70       73.97     15.40 o 
  -2   8   8       48.60       50.79     14.43 o 
  -1   8   8        5.07        4.84     12.91 o 
   0   8   8       25.23       35.37     12.13 o 
   1   8   8        5.26        9.81     11.40 o 
   2   8   8       46.42       43.38     12.57 o 
   3   8   8       75.46       46.01     18.74 o 
   4   8   8        9.71       10.63     12.18 o 
   5   8   8      113.30      155.31     30.19 o 
   6   8   8       28.70       24.36     16.65 o 
  -6   9   8        4.20       11.93      8.64 o 
  -5   9   8       39.00       38.61     14.52 o 
  -4   9   8       89.87      110.99     22.07 o 
  -3   9   8        4.05        8.65     10.06 o 
  -2   9   8       24.11       28.51     12.29 o 
  -1   9   8       16.32       12.60     12.49 o 
   0   9   8       14.14       12.66     12.13 o 
   1   9   8       14.90       -2.09     10.65 o 
   2   9   8       24.14       14.38     11.50 o 
   3   9   8        4.33        0.00     18.74 o 
   4   9   8       89.14      130.93     22.38 o 
   5   9   8       38.95       65.16     23.53 o 
   6   9   8        4.25        8.12     20.40 o 
  -5  10   8       30.98       28.52     12.49 o 
  -4  10   8        2.32        0.84      9.93 o 
  -3  10   8        0.00        2.22     13.29 o 
  -2  10   8       39.69       40.57     15.62 o 
  -1  10   8       11.84       21.43     12.14 o 
   0  10   8        3.30        5.40     18.32 o 
   1  10   8       11.64        4.89      9.51 o 
   2  10   8       40.09       63.20     14.02 o 
   3  10   8        0.01       -1.04     13.74 o 
   4  10   8        2.42        4.52     11.75 o 
   5  10   8       31.38       66.00     24.15 o 
  -5  11   8        9.31        3.44     10.72 o 
  -4  11   8       14.46       10.42     10.90 o 
  -3  11   8       92.66      117.08     19.60 o 
  -2  11   8       11.18        3.86     11.19 o 
  -1  11   8      107.06      140.13     27.79 o 
   0  11   8        2.82        3.91     10.62 o 
   1  11   8      107.69      118.19     18.55 o 
   2  11   8       11.45       19.79     10.52 o 
   3  11   8       92.06      100.97     27.69 o 
   4  11   8       14.70       12.34     12.68 o 
   5  11   8        9.51        9.37     20.40 o 
  -4  12   8        9.78        5.40     14.34 o 
  -3  12   8        2.73       -3.37     10.25 o 
  -2  12   8       62.23       86.14     18.34 o 
  -1  12   8       53.50       52.23     13.57 o 
   0  12   8       28.50       38.96     14.76 o 
   1  12   8       53.46       55.07     15.31 o 
   2  12   8       62.18       72.67     14.77 o 
   3  12   8        2.58        8.95     19.57 o 
   4  12   8        9.54       22.50     15.01 o 
  -3  13   8        8.59        6.45     15.11 o 
  -2  13   8       13.42       18.53     12.98 o 
  -1  13   8        9.32       27.25     14.91 o 
   0  13   8       91.05      123.44     19.36 o 
   1  13   8        9.81       12.63     11.77 o 
   2  13   8       13.51        1.31      9.59 o 
   3  13   8        8.90        4.37     16.03 o 
  -2  14   8        7.65       -8.85     14.47 o 
  -1  14   8       25.40       22.80     13.52 o 
   0  14   8       16.11       23.84     12.51 o 
   1  14   8       25.54       33.90     13.08 o 
   2  14   8        7.92       22.55     13.63 o 
   0   0   9       39.13       50.17     18.53 o 
   1   0   9      151.95      184.49     23.00 o 
   2   0   9        0.13        8.12     10.51 o 
   3   0   9        2.42        2.08      9.62 o 
   4   0   9        9.18        6.73     14.02 o 
   5   0   9       20.17       26.70     13.28 o 
   6   0   9       16.04       28.68     14.15 o 
  -6   1   9       10.12       15.31     13.76 o 
  -5   1   9        0.22       -5.74     11.50 o 
  -4   1   9       10.04       -0.12     16.86 o 
  -3   1   9       31.87       33.54     10.51 o 
  -2   1   9       59.85       71.12     17.43 o 
  -1   1   9       19.98       24.77     11.11 o 
   0   1   9      107.68      162.50     22.08 o 
   1   1   9       20.83       37.70     14.47 o 
   2   1   9       60.43       89.06     18.38 o 
   3   1   9       32.42       36.78     12.37 o 
   4   1   9        9.88       14.26     14.39 o 
   5   1   9        0.28        6.87     12.82 o 
   6   1   9       10.03       11.54     12.39 o 
  -6   2   9       12.29       25.99     13.03 o 
  -5   2   9        0.31       -9.74     13.32 o 
  -4   2   9        6.77        1.13     13.89 o 
  -3   2   9       43.63       50.23     15.14 o 
  -2   2   9       31.15       34.38     19.15 o 
  -1   2   9       19.43       15.09     11.51 o 
   0   2   9       30.39       26.95     12.55 o 
   1   2   9       19.16       39.85     25.61 o 
   2   2   9       32.54       46.05     16.04 o 
   3   2   9       43.83       46.51     12.18 o 
   4   2   9        6.79       -1.25     14.16 o 
   5   2   9        0.34       -7.88     11.90 o 
   6   2   9       12.41       13.99     13.78 o 
  -6   3   9        0.54        1.34      5.49 o 
  -5   3   9        3.86       20.62     15.66 o 
  -4   3   9       44.43       48.22     17.09 o 
  -3   3   9       10.82        1.72     11.47 o 
  -2   3   9        5.12        2.43     12.18 o 
  -1   3   9       22.05       12.46     20.71 o 
   0   3   9       12.19       16.39     13.32 o 
   1   3   9       21.54       29.67     12.12 o 
   2   3   9        5.35       25.84     27.38 o 
   3   3   9       10.94        8.13     12.06 o 
   4   3   9       45.12       40.39     19.36 o 
   5   3   9        3.80       -3.12     19.78 o 
   6   3   9        0.44       -5.83     21.86 o 
  -6   4   9       19.59       21.00      8.98 o 
  -5   4   9       28.72       40.49     12.11 o 
  -4   4   9        3.76       -1.82      8.38 o 
  -3   4   9       51.32       61.51     14.55 o 
  -2   4   9       36.06       39.76     23.53 o 
  -1   4   9       21.53       13.95     20.61 o 
   0   4   9        9.20       19.48     11.24 o 
   1   4   9       22.05       14.22     20.61 o 
   2   4   9       36.02      144.63     87.13 o 
   3   4   9       52.23       43.31     13.95 o 
   4   4   9        3.82        5.41     15.41 o 
  -5   5   9        6.69        8.73      8.57 o 
  -4   5   9       46.06       55.07     13.38 o 
  -3   5   9       15.48       21.14     10.43 o 
  -2   5   9       22.63       21.49     13.71 o 
  -1   5   9        7.24       22.26     12.52 o 
   0   5   9       18.59       43.91     15.28 o 
   1   5   9        7.34        6.63     12.51 o 
   2   5   9       22.26       36.45     16.76 o 
   3   5   9       15.72       24.98     21.03 o 
   4   5   9       45.04       47.88     20.82 o 
   5   5   9        6.74       11.66     18.32 o 
  -5   6   9       31.19       22.21      9.72 o 
  -4   6   9       42.82       73.83     14.02 o 
  -3   6   9       20.89       28.23     11.29 o 
  -2   6   9       67.19       98.48     19.28 o 
  -1   6   9       10.60       16.61     13.84 o 
   0   6   9        0.06        3.59     12.45 o 
   1   6   9       10.64       31.38     13.99 o 
   2   6   9       67.13       96.43     18.84 o 
   3   6   9       20.59       23.11     16.65 o 
   4   6   9       41.75       44.14     20.61 o 
   5   6   9       30.51       45.59     21.86 o 
  -5   7   9       11.59       11.15     10.15 o 
  -4   7   9       18.65       21.25     10.67 o 
  -3   7   9       65.94       93.43     15.15 o 
  -2   7   9        5.16        7.25     11.69 o 
  -1   7   9       33.08       58.77     15.91 o 
   0   7   9        6.21       13.30     10.61 o 
   1   7   9       33.98       38.73     14.05 o 
   2   7   9        5.57       11.47     10.46 o 
   3   7   9       66.01      100.55     25.61 o 
   4   7   9       18.98       34.56     21.03 o 
   5   7   9       11.15       31.02     16.86 o 
  -4   8   9        6.41       12.82     11.43 o 
  -3   8   9       40.99       50.99     16.82 o 
  -2   8   9       28.38       45.36     25.09 o 
  -1   8   9        0.91        3.76     14.05 o 
   0   8   9       17.50       20.25     13.99 o 
   1   8   9        0.98       -0.50      9.57 o 
   2   8   9       28.88       23.49     11.08 o 
   3   8   9       41.93       58.71     25.19 o 
   4   8   9        6.70        5.20     19.99 o 
  -4   9   9       47.22       47.50     16.65 o 
  -3   9   9       10.55       17.00     14.05 o 
  -2   9   9        9.45       23.25     16.97 o 
  -1   9   9       25.09       31.46     14.02 o 
   0   9   9        5.02       17.85     11.84 o 
   1   9   9       25.00       35.18     14.19 o 
   2   9   9        9.51        8.72     12.47 o 
   3   9   9       10.65       42.47     24.15 o 
   4   9   9       47.63       75.16     23.11 o 
  -3  10   9        8.43        6.97     12.23 o 
  -2  10   9       27.15       33.64     13.86 o 
  -1  10   9        3.45       16.48     14.65 o 
   0  10   9       29.66       47.91     14.93 o 
   1  10   9        3.47        7.42     10.90 o 
   2  10   9       27.44       36.65     12.80 o 
   3  10   9        8.71       10.83     21.86 o 
  -2  11   9        3.20       12.33     13.54 o 
  -1  11   9       35.76       53.00     15.55 o 
   0  11   9        0.25        0.69      9.51 o 
   1  11   9       35.99       37.08     21.34 o 
   2  11   9        3.35        6.31     11.19 o 
   0  12   9       34.12       33.19     13.71 o 
   0   0  10       10.74       27.06     18.53 o 
   1   0  10      137.15      201.41     25.37 o 
   2   0  10        0.02        8.53     15.38 o 
   3   0  10        2.90       -7.91     22.48 o 
   4   0  10        0.38      -16.45     16.03 o 
  -4   1  10        5.87       15.82     19.57 o 
  -3   1  10        5.09        7.29     22.90 o 
  -2   1  10       24.97       42.37     17.04 o 
  -1   1  10        5.76        9.63     13.15 o 
   0   1  10      138.30      205.50     25.68 o 
   1   1  10        5.76       12.95     11.90 o 
   2   1  10       24.75       28.75     16.41 o 
   3   1  10        5.04        2.29     23.94 o 
   4   1  10        5.90      -13.32     21.24 o 
  -4   2  10        2.17       -5.62     23.73 o 
  -3   2  10        2.96        9.16     18.32 o 
  -2   2  10       47.72       43.12     16.45 o 
  -1   2  10       13.42       13.37     12.53 o 
   0   2  10        0.89       15.16     14.78 o 
   1   2  10       13.45       17.30     12.91 o 
   2   2  10       47.93       48.77     17.73 o 
   3   2  10        3.18        6.87     22.28 o 
   4   2  10        2.17       -2.91     21.65 o 
  -3   3  10        3.21        1.25     17.28 o 
  -2   3  10        2.38        2.04      9.61 o 
  -1   3  10       15.89       10.07     12.74 o 
   0   3  10        6.89        9.89     12.55 o 
   1   3  10       16.00       19.14     15.60 o 
   2   3  10        2.56        1.28     12.76 o 
   3   3  10        3.30        6.45     22.07 o 
  -3   4  10        9.79       14.53     15.41 o 
  -2   4  10        3.50        5.50     12.45 o 
  -1   4  10        2.45       -3.28     11.62 o 
   0   4  10        1.67       14.44     15.09 o 
   1   4  10        2.53        9.47     13.84 o 
   2   4  10        3.54       14.47     14.43 o 
  -3   5  10        5.45       18.65     14.45 o 
  -2   5  10        7.88        9.37     17.70 o 
  -1   5  10        1.61        5.35     15.38 o 
   0   5  10       14.62       27.57     17.18 o 
   1   5  10        1.53        2.74     11.88 o 
   2   5  10        7.66       22.95     14.01 o 
  -2   6  10       20.46       32.81     19.57 o 
  -1   6  10       37.09       37.40     18.22 o 
   0   6  10        0.29       12.06     12.89 o 
   1   6  10       37.10       63.95     17.80 o 
   2   6  10       20.51       31.27     14.06 o 
  -1   7  10       19.05       43.08     15.78 o 
   0   7  10        5.76        9.79     13.25 o 
   1   7  10       19.11       27.66     15.41 o 
                                                 
